# Supplementary material for: Detecting cryptic clinically relevant structural variation in exome-sequencing data increases diagnostic yield for developmental disorders
Source: Am J Hum Genet. 2021 Oct 8;108(11):2186–94. doi: 10.1016/j.ajhg.2021.09.010 (PMC8595893; doi:10.1016/j.ajhg.2021.09.010)
Supplement: Table S2. De novo variants or variants of unknown inheritance identified as part of this study [file mmc2.xlsx]

## Sheet: Key
Supplementary Table 2. All variants of de novo or unknown inheritance identified in 13,438 analysed DDD probands by the InDelible software.
This table includes all 355 breakpoints following primary filtering as reported in the main text. Note that not all columns are available for all breakpoints. For example, variants that were determined to be likely false positives/negatives were not annotated for the purposes of clinical reporting, among other columns. Annotations/columns are divided into three sections below: Automatic Annotatio…
Automatic Annotations - Values in this section are automatically determined by the InDelible software and reported by the "denovo" step.
Header	Description
CHR	chromosome
POS	position
Variant Coordinate	chr + position
NUM_SR	Number of SRs ascertained by InDelible
DDD MAF	MAF in DDD
DAD SR	SRs in father
MUM SR	SRs in mother
PROB_Y	probability variant is real based on the InDelible random forest
PERCENT	Percent of reads that have two split ends
CLASS	Type of family: trio/proband_only/duo_mom/duo_dad. Variants marked "trio" have a putative de novo inheritance, while all other variants have a putative "unknown" inheritance.
Putative Breakpoint	Putative location of additional SV breakpoint as determined by the 'Database' step
Putative SV Class	Putative SV type as determined by the 'Database' step. Possible values are: Deletion (DEL), Duplication (DUP), Inversion (INV), Processed Pseudogene (PPG), Mobile Element Insertion (MEI), Segmental Duplication (SEGDUP), Translocation (TRANS), Complex (COMPLEX)
Putative Length	Putative length of the event as determined by the 'Database' step
DDG2P	DDG2P annotated gene affected
Manual Annotations - Values in this section were manually curated. See the Supplementary Methods for more information if applicable.
FILTER	REPORT - This variant passes all other filters listed below UNCERTAIN CONSEQUENCE - Variant falls into a genomic compartment (e.g. UTR, Intronic) that is unlikely to contribute to DD PARENTAL CONTRIBUTION - On manual inspection, at least one parent has evidence supporting this variant OTHERSIDE - Is another breakpoint in an already reported variant (retained for completeness). KNOWN - Has already…
ID	ID for this patient
Sex	M/F
In DECIPHER?	Is this variant reported in DECIPHER?
gnomAD MAF	MAF in gnomAD
IsPTV	Based on VEP is this variant protein truncating (only annotated for variants with REPORT as a filter)
Relatedness	Does a related individual have an identical variant (ID of related individual reported)?
Otherside	Value of the "Variant Coordinate" column of the right breakpoint if applicable
Variant Type	Type of SV (see "Putative SV Class for possible values")
Breakpoint Left	manually curated left breakpoint
Breakpoint Right	manually curated right breakpoint
True Coordinate	position based on actual breakpoints (Breakpoint Left + Breakpoint Right) as determined by manual inspection
Length	manually curated length
Frame	Is variant in frame, out of frame, or affect the splice acceptor/donor?
Ref	VCF-style REF sequence
Alt	VCF-style ALT sequence
Notes	Any additional notes on the variant
Clinical Annotations - Values in this section pertain to the assessment of relevance to patient phenotype
PCR Validated	Has the variant been PCR validated?
Validation Method	How was decision made to assess if variant was TP/FP from PCR validation?
5' PRIMER	5' primer for PCR
3' PRIMER	3' primer for PCR
CLINICAL?	Should we send this variant back to clinicians (YES or DNR [Do Not Report])?
Pathogenicity - 1	Pathogenicity of variants reported to clinicians as assessed by senior Clinical Geneticist 1
Pathogenicity - 2	Pathogenicity of variants reported to clinicians as assessed by senior Clinical Geneticist 2
Is Pathogenic?	Did both senior clinical geneticist 1 and 2 assess this variant as at least "Likely pathogenic"?
Referring Clinician Annotation	Annotation according to the referring clinician via the DECIPHER platform. If "Not Assessed", the variant has been reported but the referring clinician has not annotated the variant as of publication.

## Sheet: InDelible Variants
Automatic InDelible Annotations														Manual Variant Annotations																	Clinical Annotation
CHR	POS	Variant Coordinate	NUM_SR	DDD MAF	DAD SR	MUM SR	PROB_Y	PERCENT	CLASS	Putative Second Breakpoint	Putative SV Class	Putative Length	DDG2P	FILTER	ID	Sex	In DECIPHER?	gnomAD MAF	Is PTV?	Relatedness	Otherside	Variant Type	Breakpoint Left	Breakpoint Right	True Coordinate	Length	Frame	Ref	Alt	Notes	PCR Validated?	PCR Validation	5' PRIMER	3' PRIMER	CLINICAL?	Pathogenicity - 1	Pathogenicity - 2	Is Pathogenic?	Referring Clinician Annotation
7	101265320	7:101265320	9	7.37844e-05	NA	NA	0.666	0	proband_only	7:45225644	DEL	56039676	GNAI1;ELN;AUTS2	ANNOTATION ERROR	DDDP116284	M	FALSE	#N/A	#N/A		#N/A	#N/A	#N/A	#N/A	#N/A	#N/A	#N/A	#N/A	#N/A		#N/A	#N/A	#N/A	#N/A	#N/A	#N/A	#N/A	#N/A	#N/A
7	101107052	7:101107052	5	0.000147569	NA	NA	0.636	0	proband_only	7:149572841	DUP	48465789	FOXP2	ANNOTATION ERROR	DDDP124392	M	FALSE	#N/A	#N/A		#N/A	#N/A	#N/A	#N/A	#N/A	#N/A	#N/A	#N/A	#N/A		#N/A	#N/A	#N/A	#N/A	#N/A	#N/A	#N/A	#N/A	#N/A
2	146689186	2:146689186	5	0.000147569	0	0	0.652	0	trio	2:79798715	CMPLX_DEL.INS_TA	-66890469	CFC1;POLR1A;ZEB2;GLI2;PAX8	FALSE POSITIVE	DDDP106638	M	FALSE	#N/A	#N/A		#N/A	#N/A	#N/A	#N/A	#N/A	#N/A	#N/A	#N/A	#N/A		#N/A	#N/A	#N/A	#N/A	#N/A	#N/A	#N/A	#N/A	#N/A
7	114269987	7:114269987	10	0.000295138	0	0	0.614	0.4	trio	7:114269976	CMPLX_DUP.INS_ACAACAGTAACAT	24	FOXP2	FALSE POSITIVE	DDDP130224	M	FALSE	#N/A	#N/A		7:114269990	#N/A	#N/A	#N/A	#N/A	#N/A	#N/A	#N/A	#N/A		#N/A	#N/A	#N/A	#N/A	#N/A	#N/A	#N/A	#N/A	#N/A
22	19754313	22:19754313	7	7.37844e-05	NA	NA	0.836	0.142857	proband_only	22:19754283	DEL	30	TBX1	GNOMAD MAF	DDDP108466	M	FALSE	5.802e-05	#N/A		#N/A	DEL	19754283	19754313	22:19754283-19754313	30	IF	CCAGCCGCCGCGGCCGCCGCCGCCGCTGCCG	C		#N/A	#N/A	#N/A	#N/A	#N/A	#N/A	#N/A	#N/A	#N/A
X	119675439	X:119675439	7	7.37844e-05	NA	NA	0.916	0	proband_only	X:119675457	DEL	18	CUL4B	KNOWN	DDDP139056	M	TRUE	0	NotAssessed		X:119675456	DEL	119675438	119675456	X:119675438-119675456	18	SD	ACAGGTAAATTGTTAATAC	A	Deletes the canonical SD	#N/A	#N/A	#N/A	#N/A	#N/A	#N/A	#N/A	#N/A	#N/A
12	52200124	12:52200124	5	7.37844e-05	NA	NA	0.828	0.2	proband_only	12:52200117	CMPLX_DEL.INS_T	-6	SCN8A	KNOWN	DDDP119987	F	TRUE	0	#N/A		#N/A	DEL	52200116	52200122	12:52200116-52200122	6	IF	TTCCGAG	T	DECIPHER thinks this is a frame shift variant. I really don't think this is a frame shift variant.	#N/A	#N/A	#N/A	#N/A	#N/A	#N/A	#N/A	#N/A	#N/A
11	65113518	11:65113518	5	7.37844e-05	0	0	0.938	0.2	trio	11:65113535	DEL	17	DPF2	KNOWN	DDDP113939	F	TRUE	0	#N/A		#N/A	DEL	65113514	65113531	11:65113514-65113531	17	SD	GACTGTGGCCGCTCAGGT	G	4 bp homology on 5'. I have left-shifted	#N/A	#N/A	#N/A	#N/A	#N/A	#N/A	#N/A	#N/A	#N/A
8	144919297	8:144919297	13	7.37844e-05	0	0	0.894	0	trio	8:144846276	CMPLX_DEL.INS_TCGA	-73017	PUF60	KNOWN	DDDP130236	F	TRUE	0	#N/A		#N/A	CMPLX_DEL	144846276	144919297	8:144846276-144919297	73021	LARGE	C	<CN:0>		#N/A	#N/A	#N/A	#N/A	#N/A	#N/A	#N/A	#N/A	#N/A
X	71895890	X:71895890	5	7.37844e-05	0	1	0.89	0	trio	X:71789252	DEL	106638	HDAC8	KNOWN	DDDP110861	F	TRUE	0	#N/A		#N/A	DEL	71789252	71895890	X:71789252-71895890	106638	LARGE	A	<CN:0>		#N/A	#N/A	#N/A	#N/A	#N/A	#N/A	#N/A	#N/A	#N/A
21	34926891	21:34926891	10	7.37844e-05	0	1	0.684	0.4	trio	21:35073306	DEL	146415	SON	KNOWN	DDDP112697	M	TRUE	0	#N/A		#N/A	DEL	34926891	35073306	21:34926891-35073306	146415	LARGE	A	<CN:0>		#N/A	#N/A	#N/A	#N/A	#N/A	#N/A	#N/A	#N/A	#N/A
3	12182044	3:12182044	9	7.37844e-05	1	0	0.868	0.333333	trio	3:10670283	DEL	1511761	SLC6A1	KNOWN	DDDP104020	F	TRUE	0	#N/A		#N/A	DEL	10670283	12182044	3:10670283-12182044	1511761	LARGE	T	<CN:0>		#N/A	#N/A	#N/A	#N/A	#N/A	#N/A	#N/A	#N/A	#N/A
X	99658513	X:99658513	5	7.37844e-05	NA	NA	0.828	0.2	proband_only	X:99658540	DUP	27	PCDH19	KNOWN	DDDP111790	F	TRUE	1.329e-05	#N/A		#N/A	DUP	99658520	99658547	X:99658520-99658547	27	SD	A	ACCTCTTTCCCCTTAGGCTCACTTTCTC		#N/A	#N/A	#N/A	#N/A	#N/A	#N/A	#N/A	#N/A	#N/A
20	6761344	20:6761344	11	7.37844e-05	NA	NA	0.69	0	proband_only	20:6759131	CMPLX_DEL.INS_CTAACC	-2207	BMP2	OTHERSIDE	DDDP138251	M	FALSE	#N/A	#N/A		20:6759131	#N/A	#N/A	#N/A	#N/A	#N/A	#N/A	#N/A	#N/A		#N/A	#N/A	#N/A	#N/A	#N/A	#N/A	#N/A	#N/A	#N/A
7	114269990	7:114269990	5	0.000147569	0	0	0.614	0.2	trio	7:114269967	CMPLX_DUP.INS_A	24	FOXP2	OTHERSIDE	DDDP130224	M	FALSE	#N/A	#N/A		7:114269987	#N/A	#N/A	#N/A	#N/A	#N/A	#N/A	#N/A	#N/A		#N/A	#N/A	#N/A	#N/A	#N/A	#N/A	#N/A	#N/A	#N/A
3	111632164	3:111632164	9	7.37844e-05	NA	NA	0.81	0	proband_only	3:105975207	DEL	5656957	CD96	OTHERSIDE	DDDP135523	M	FALSE	#N/A	#N/A		3:105975209	#N/A	#N/A	#N/A	#N/A	#N/A	#N/A	#N/A	#N/A		#N/A	#N/A	#N/A	#N/A	#N/A	#N/A	#N/A	#N/A	#N/A
1	217947233	1:217947233	5	0.000147569	NA	NA	0.898	0	proband_only	1:115323203	DEL	102624030	SF3B4;POGZ;ADAR;LHX4;GATAD2B;IRF6;DSTYK	OTHERSIDE	DDDP120073	M	FALSE	#N/A	#N/A		1:115323202	#N/A	#N/A	#N/A	#N/A	#N/A	#N/A	#N/A	#N/A		#N/A	#N/A	#N/A	#N/A	#N/A	#N/A	#N/A	#N/A	#N/A
X	18631305	X:18631305	6	7.37844e-05	0	0	0.866	0.333333	trio	X:18631320	DUP	15	CDKL5	OTHERSIDE	DDDP111315	M	FALSE	#N/A	#N/A		X:18631295	#N/A	#N/A	#N/A	#N/A	#N/A	#N/A	#N/A	#N/A		#N/A	#N/A	#N/A	#N/A	#N/A	#N/A	#N/A	#N/A	#N/A
3	71019975	3:71019975	11	0.000147569	NA	NA	0.846	0	proband_only	3:71019957	DUP	18	FOXP1	OTHERSIDE	DDDP122983	F	FALSE	#N/A	#N/A		3:71019957	#N/A	#N/A	#N/A	#N/A	#N/A	#N/A	#N/A	#N/A		#N/A	#N/A	#N/A	#N/A	#N/A	#N/A	#N/A	#N/A	#N/A
16	2138354	16:2138354	13	7.37844e-05	NA	NA	0.818	0	proband_only	16:2138327	DUP	27	TSC2	OTHERSIDE	DDDP121007	F	FALSE	#N/A	#N/A		16:2138320	#N/A	#N/A	#N/A	#N/A	#N/A	#N/A	#N/A	#N/A		#N/A	#N/A	#N/A	#N/A	#N/A	#N/A	#N/A	#N/A	#N/A
8	145065037	8:145065037	7	7.37844e-05	NA	NA	0.714	0	proband_only	8:144900363	DUP	164674	PUF60	OTHERSIDE	DDDP122000	M	FALSE	#N/A	#N/A		8:144900359	#N/A	#N/A	#N/A	#N/A	#N/A	#N/A	#N/A	#N/A		#N/A	#N/A	#N/A	#N/A	#N/A	#N/A	#N/A	#N/A	#N/A
16	10524653	16:10524653	17	0.000221353	0	1	0.874	0.117647	trio	16:10087407	DUP	437246	GRIN2A	PARENTAL CONTRIBUTION	DDDP115334	F	FALSE	#N/A	#N/A		#N/A	#N/A	#N/A	#N/A	#N/A	#N/A	#N/A	#N/A	#N/A		#N/A	#N/A	#N/A	#N/A	#N/A	#N/A	#N/A	#N/A	#N/A
21	34924722	21:34924722	6	7.37844e-05	0	0	0.88	0.166667	trio	21:34924698	DEL	24	SON	REPORT	DDDP116913	M	FALSE	0	FALSE		#N/A	DEL	34924713	34924737	21:34924713-34924737	24	IF	TGTCAGCTTATGAACGCTCCATGAT	T	Is a deletion of same size upstream of this deletion	FALSE	Not Attempted (COVID)	#N/A	#N/A	DNR	#N/A	#N/A	#N/A	#N/A
6	157099423	6:157099423	5	7.37844e-05	0	0	0.902	0.2	trio	6:157099402	DEL	21	ARID1B	REPORT	DDDP124350	M	FALSE	0	FALSE		#N/A	DEL	157099402	157099423	6:157099402-157099423	21	IF	CCAGCAGCAGCAGCAGCAGCAG	C	Exact deletion is not in gnomad, but various other shorter variants at the same position are.	FALSE	Not Attempted (COVID)	#N/A	#N/A	DNR	#N/A	#N/A	#N/A	#N/A
14	36989257	14:36989257	5	7.37844e-05	NA	NA	0.806	0.2	proband_only	14:36989241	CMPLX_DEL.INS_CCCCGA	-10	NKX2-1	REPORT	DDDP108537	F	FALSE	0	NotAssessed		#N/A	CMPLX_DEL	36989240	36989257	14:36989240-36989257	10	SD	ACAGGGTGGGGGTTTCAC	AGCCCCGA	Deletion removes the splice donor and is not restored by insertion	FALSE	Not Attempted (COVID)	#N/A	#N/A	DNR	#N/A	#N/A	#N/A	#N/A
15	89400236	15:89400236	8	0.000295138	NA	NA	0.878	0	proband_only	15:89400185	CMPLX_DUP.INS_AGGTTG	57	ACAN	REPORT	DDDP107639	M	FALSE	2.68861e-05	NotAssessed		#N/A	DEL	89400227	89400287	15:89400227-89400287	60	LARGE	CCTTCTGGAGGAGAAGTTCTAGAGATTTCTGTCTCTGGAGTAGAGGACATCAGTGGGCTTC	C	Has a 9bp homology	FALSE	#N/A	#N/A	#N/A	DNR	#N/A	#N/A	#N/A	#N/A
X	131211978	X:131211978	7	0.000147569	NA	NA	0.954	0	proband_only	X:131211987	DEL	9	FRMD7	REPORT	DDDP112007	F	FALSE	5.23423e-05	NotAssessed		#N/A	DEL	131211969	131211978	X:131211969-131211978	9	IF	ATCTTCATCT	A	Entire DEL is a removal of a 9bp repeat homology (so the entire DEL)	TRUE	#N/A	#N/A	#N/A	DNR	#N/A	#N/A	#N/A	#N/A
16	2110836	16:2110836	7	7.37844e-05	NA	NA	0.89	0	proband_only	16:2110755	DUP	81	TSC2	REPORT	DDDP138230	M	FALSE	0	NotAssessed		#N/A	DUP	2110746	2110827	16:2110746-2110827	81	LARGE	A	AAGGAGCTCCAGGTGGTGGCGTGGGACATTCTGCTGAACATCATCGAACGGCTCCTTCAGCAGCTCCAGGTGGGGTGGGGGC	Duplicates end of exon -- unknown what consequence would be as does not appear to disrupt. Note: Is in gnomAD but fails their RF/AC0 filters	TRUE	#N/A	#N/A	#N/A	DNR	#N/A	#N/A	#N/A	#N/A
19	18896579	19:18896579	7	0.000147569	NA	NA	0.94	0	proband_only	19:18896593	DEL	14	COMP	REPORT	DDDP133957	M	FALSE	4.48503e-05	NotAssessed		19:18896591	DEL	18896577	18896591	19:18896577-18896591	14	OOF	TCAGCGTTCTCCGGA	T		TRUE	#N/A	#N/A	#N/A	DNR	#N/A	#N/A	#N/A	#N/A
11	65164441	11:65164441	9	0.000221353	NA	NA	0.906	0	proband_only	11:22454848	DEL	42709593	CTNND1;ALX4;NRXN2;EXT2;PHF21A;DPF2;PAX6;WT1	UNCERTAIN CONSEQUENCE	DDDP135091	F	FALSE	0	#N/A		#N/A	INVERSION	22454848	65164441	#N/A		#N/A	T	#N/A	Difficult to ascertain type, but is likely a large inversion. Identified in two unrelated probands, so flagging as uncertain	#N/A	#N/A	#N/A	#N/A	#N/A	#N/A	#N/A	#N/A	#N/A
11	65164441	11:65164441	9	0.000221353	NA	NA	0.89	0.444444	proband_only	11:22454848	DEL	42709593	CTNND1;ALX4;NRXN2;EXT2;PHF21A;DPF2;PAX6;WT1	UNCERTAIN CONSEQUENCE	DDDP102460	M	FALSE	0	#N/A		#N/A	INVERSION	22454848	65164441	#N/A		#N/A	T	#N/A	Difficult to ascertain type, but is likely a large inversion. Identified in two unrelated probands, so flagging as uncertain	#N/A	#N/A	#N/A	#N/A	#N/A	#N/A	#N/A	#N/A	#N/A
17	57692738	17:57692738	7	7.37844e-05	NA	NA	0.618	0	proband_only	17:57697486	DEL	4748	CLTC	UNCERTAIN CONSEQUENCE	DDDP137748	F	FALSE	0	#N/A		17:57697485	DEL	57692737	57697485	17:57692737-57697485	4748	LARGE	T	<CN:0>	Deletes 5' UTR	#N/A	#N/A	#N/A	#N/A	#N/A	#N/A	#N/A	#N/A	#N/A
3	105975209	3:105975209	5	7.37844e-05	NA	NA	0.6	0	proband_only	3:111632166	DEL	5656957	CD96	UNCERTAIN CONSEQUENCE	DDDP135523	M	FALSE	#N/A	#N/A		3:111632164	PPG	#N/A	#N/A	#N/A	#N/A	#N/A	#N/A	#N/A		#N/A	#N/A	#N/A	#N/A	#N/A	#N/A	#N/A	#N/A	#N/A
17	30439204	17:30439204	5	7.37844e-05	NA	NA	0.828	0	proband_only	17:80583285	DEL	50144081	PPM1D;BPTF;KANSL1;NOG;SOX9;COL1A1;GFAP;TBX4;EFTUD2;THRA;CLTC	UNCERTAIN CONSEQUENCE	DDDP132849	F	FALSE	#N/A	#N/A		#N/A	PPG	#N/A	#N/A	#N/A	#N/A	#N/A	#N/A	#N/A		#N/A	#N/A	#N/A	#N/A	#N/A	#N/A	#N/A	#N/A	#N/A
1	115323202	1:115323202	7	0.000221353	NA	NA	0.832	0	proband_only	1:217947232	DEL	102624030	SF3B4;POGZ;ADAR;LHX4;GATAD2B;IRF6;DSTYK	UNCERTAIN CONSEQUENCE	DDDP120073	M	FALSE	#N/A	#N/A		#N/A	PPG	#N/A	#N/A	#N/A	#N/A	#N/A	#N/A	#N/A		#N/A	#N/A	#N/A	#N/A	#N/A	#N/A	#N/A	#N/A	#N/A
7	114269923	7:114269923	7	0.000368922	NA	NA	0.748	0	proband_only	7:114269990	CMPLX_DUP.INS_AA	69	FOXP2	FALSE POSITIVE	DDDP133213	M	FALSE	#N/A	#N/A		7:114270026	#N/A	#N/A	#N/A	#N/A	#N/A	#N/A	#N/A	#N/A		#N/A	#N/A	#N/A	#N/A	#N/A	#N/A	#N/A	#N/A	#N/A
20	57429574	20:57429574	8	0.000295138	NA	NA	0.918	0	proband_only	20:57429547	DEL	27	GNAS	FALSE POSITIVE	DDDP125313	M	FALSE	#N/A	#N/A		#N/A	#N/A	#N/A	#N/A	#N/A	#N/A	#N/A	#N/A	#N/A		#N/A	#N/A	#N/A	#N/A	#N/A	#N/A	#N/A	#N/A	#N/A
1	154562303	1:154562303	5	0.000368922	0	1	0.784	0	trio	NA	UNK	#N/A	ADAR	FALSE POSITIVE	DDDP112634	M	FALSE	#N/A	#N/A		#N/A	#N/A	#N/A	#N/A	#N/A	#N/A	#N/A	#N/A	#N/A		#N/A	#N/A	#N/A	#N/A	#N/A	#N/A	#N/A	#N/A	#N/A
X	76937421	X:76937421	5	0.000295138	0	1	0.738	0	trio	NA	UNK	#N/A	ATRX	FALSE POSITIVE	DDDP111396	F	FALSE	#N/A	#N/A		#N/A	#N/A	#N/A	#N/A	#N/A	#N/A	#N/A	#N/A	#N/A		#N/A	#N/A	#N/A	#N/A	#N/A	#N/A	#N/A	#N/A	#N/A
2	60688765	2:60688765	5	7.37844e-05	0	0	0.826	0	trio	NA	UNK	#N/A	BCL11A	FALSE POSITIVE	DDDP130396	F	FALSE	#N/A	#N/A		#N/A	#N/A	#N/A	#N/A	#N/A	#N/A	#N/A	#N/A	#N/A		#N/A	#N/A	#N/A	#N/A	#N/A	#N/A	#N/A	#N/A	#N/A
2	121736002	2:121736002	9	0.000221353	NA	NA	0.812	0	proband_only	NA	UNK	#N/A	GLI2	FALSE POSITIVE	DDDP138729	M	FALSE	#N/A	#N/A		#N/A	#N/A	#N/A	#N/A	#N/A	#N/A	#N/A	#N/A	#N/A		#N/A	#N/A	#N/A	#N/A	#N/A	#N/A	#N/A	#N/A	#N/A
2	145278926	2:145278926	5	7.37844e-05	0	0	0.696	0	trio	NA	UNK	#N/A	ZEB2	FALSE POSITIVE	DDDP111931	F	FALSE	#N/A	#N/A		#N/A	#N/A	#N/A	#N/A	#N/A	#N/A	#N/A	#N/A	#N/A		#N/A	#N/A	#N/A	#N/A	#N/A	#N/A	#N/A	#N/A	#N/A
3	111366447	3:111366447	5	7.37844e-05	NA	NA	0.738	0	proband_only	NA	UNK	#N/A	CD96	FALSE POSITIVE	DDDP138729	M	FALSE	#N/A	#N/A		#N/A	#N/A	#N/A	#N/A	#N/A	#N/A	#N/A	#N/A	#N/A		#N/A	#N/A	#N/A	#N/A	#N/A	#N/A	#N/A	#N/A	#N/A
6	157470092	6:157470092	5	7.37844e-05	0	0	0.628	0	trio	NA	UNK	#N/A	ARID1B	FALSE POSITIVE	DDDP123847	F	FALSE	#N/A	#N/A		#N/A	#N/A	#N/A	#N/A	#N/A	#N/A	#N/A	#N/A	#N/A		#N/A	#N/A	#N/A	#N/A	#N/A	#N/A	#N/A	#N/A	#N/A
7	114305210	7:114305210	7	7.37844e-05	0	0	0.812	0	trio	NA	UNK	#N/A	FOXP2	FALSE POSITIVE	DDDP107397	M	FALSE	#N/A	#N/A		#N/A	#N/A	#N/A	#N/A	#N/A	#N/A	#N/A	#N/A	#N/A		#N/A	#N/A	#N/A	#N/A	#N/A	#N/A	#N/A	#N/A	#N/A
8	20069718	8:20069718	5	0.000221353	NA	NA	0.742	0	proband_only	NA	UNK	#N/A	ATP6V1B2	FALSE POSITIVE	DDDP138729	M	FALSE	#N/A	#N/A		#N/A	#N/A	#N/A	#N/A	#N/A	#N/A	#N/A	#N/A	#N/A		#N/A	#N/A	#N/A	#N/A	#N/A	#N/A	#N/A	#N/A	#N/A
10	28822555	10:28822555	5	0.000295138	0	0	0.768	0	trio	NA	UNK	#N/A	WAC	FALSE POSITIVE	DDDP135910	F	FALSE	#N/A	#N/A		#N/A	#N/A	#N/A	#N/A	#N/A	#N/A	#N/A	#N/A	#N/A		#N/A	#N/A	#N/A	#N/A	#N/A	#N/A	#N/A	#N/A	#N/A
13	100637368	13:100637368	5	7.37844e-05	0	0	0.716	0	trio	NA	UNK	#N/A	ZIC2	FALSE POSITIVE	DDDP135910	F	FALSE	#N/A	#N/A		#N/A	#N/A	#N/A	#N/A	#N/A	#N/A	#N/A	#N/A	#N/A		#N/A	#N/A	#N/A	#N/A	#N/A	#N/A	#N/A	#N/A	#N/A
16	772624	16:772624	5	0.000295138	NA	NA	0.63	0	proband_only	NA	UNK	#N/A	CCDC78	FALSE POSITIVE	DDDP126607	F	FALSE	#N/A	#N/A		#N/A	#N/A	#N/A	#N/A	#N/A	#N/A	#N/A	#N/A	#N/A		#N/A	#N/A	#N/A	#N/A	#N/A	#N/A	#N/A	#N/A	#N/A
16	3779462	16:3779462	5	7.37844e-05	0	1	0.9	0	trio	NA	UNK	#N/A	CREBBP	FALSE POSITIVE	DDDP130396	F	FALSE	#N/A	#N/A		#N/A	#N/A	#N/A	#N/A	#N/A	#N/A	#N/A	#N/A	#N/A		#N/A	#N/A	#N/A	#N/A	#N/A	#N/A	#N/A	#N/A	#N/A
16	9928092	16:9928092	5	7.37844e-05	NA	NA	0.816	0	proband_only	NA	UNK	#N/A	GRIN2A	FALSE POSITIVE	DDDP138729	M	FALSE	#N/A	#N/A		#N/A	#N/A	#N/A	#N/A	#N/A	#N/A	#N/A	#N/A	#N/A		#N/A	#N/A	#N/A	#N/A	#N/A	#N/A	#N/A	#N/A	#N/A
20	57415583	20:57415583	5	0.000221353	NA	NA	0.698	0	proband_only	NA	UNK	#N/A	GNAS	FALSE POSITIVE	DDDP138729	M	FALSE	#N/A	#N/A		#N/A	#N/A	#N/A	#N/A	#N/A	#N/A	#N/A	#N/A	#N/A		#N/A	#N/A	#N/A	#N/A	#N/A	#N/A	#N/A	#N/A	#N/A
X	69713218	X:69713218	5	7.37844e-05	0	1	0.914	0	trio	NA	UNK	#N/A	DLG3	FALSE POSITIVE	DDDP107397	M	FALSE	#N/A	#N/A		#N/A	#N/A	#N/A	#N/A	#N/A	#N/A	#N/A	#N/A	#N/A		#N/A	#N/A	#N/A	#N/A	#N/A	#N/A	#N/A	#N/A	#N/A
X	70511832	X:70511832	5	0.000147569	0	0	0.87	0	trio	NA	UNK	#N/A	NONO	FALSE POSITIVE	DDDP106638	M	FALSE	#N/A	#N/A		#N/A	#N/A	#N/A	#N/A	#N/A	#N/A	#N/A	#N/A	#N/A		#N/A	#N/A	#N/A	#N/A	#N/A	#N/A	#N/A	#N/A	#N/A
X	146993590	X:146993590	7	7.37844e-05	0	0	0.752	0	trio	NA	UNK	#N/A	FMR1	FALSE POSITIVE	DDDP134850	F	FALSE	#N/A	#N/A		#N/A	#N/A	#N/A	#N/A	#N/A	#N/A	#N/A	#N/A	#N/A		#N/A	#N/A	#N/A	#N/A	#N/A	#N/A	#N/A	#N/A	#N/A
X	153670062	X:153670062	5	7.37844e-05	0	0	0.828	0	trio	NA	UNK	#N/A	GDI1	FALSE POSITIVE	DDDP130396	F	FALSE	#N/A	#N/A		#N/A	#N/A	#N/A	#N/A	#N/A	#N/A	#N/A	#N/A	#N/A		#N/A	#N/A	#N/A	#N/A	#N/A	#N/A	#N/A	#N/A	#N/A
13	100635027	13:100635027	5	0.000368922	NA	NA	0.72	0	proband_only	13:100635036	DEL	9	ZIC2	GNOMAD MAF	DDDP138890	M	FALSE	0.000512009	#N/A		#N/A	DEL	100635007	100635016	13:100635007-100635016	9	IF	CCCACCACCA	C	Unsure what the size is due to repeats. I have listed putative breakpoints to help with PCR.	#N/A	#N/A	#N/A	#N/A	#N/A	#N/A	#N/A	#N/A	#N/A
22	19754291	22:19754291	12	0.000221353	NA	NA	0.802	0	proband_only	22:19754330	DEL	39	TBX1	GNOMAD MAF	DDDP135366	M	FALSE	0.000547046	#N/A		#N/A	DEL	19754283	19754322	22:19754283-19754322	39	IF	CCAGCCGCCGCGGCCGCCGCCGCCGCTGCCGCAGCTGCCG	C	Removes a large number of repeat alanine residues	#N/A	#N/A	#N/A	#N/A	#N/A	#N/A	#N/A	#N/A	#N/A
6	157100023	6:157100023	5	0.000221353	NA	NA	0.604	0	proband_only	6:157100032	DUP	9	ARID1B	GNOMAD MAF	DDDP129779	M	FALSE	0.00150784	#N/A		#N/A	DUP	157100023	157100032	6:157100023-157100032	9	IF	C	CGGAGGAGGA	Really should be coded as an STR expansion of GGA unit	#N/A	#N/A	#N/A	#N/A	#N/A	#N/A	#N/A	#N/A	#N/A
12	49427314	12:49427314	6	0.000147569	NA	NA	0.89	0	proband_only	12:49427320	DUP	6	KMT2D	GNOMAD MAF	DDDP121344	M	FALSE	0.000234441	#N/A		12:49427331	DUP	49427314	49427320	12:49427314-49427320	6	IF	T	TGCTGCA	Likely to be two 6bp duplications right next to each other. Would still be IF but is very hard to tell do to repeats.	#N/A	#N/A	#N/A	#N/A	#N/A	#N/A	#N/A	#N/A	#N/A
X	31140013	X:31140013	8	0.000295138	NA	NA	0.9	0.125	proband_only	X:31140000	DEL	13	DMD	GNOMAD MAF	DDDP123460	M	FALSE	0.000493766	#N/A		#N/A	DEL	31140000	31140013	X:31140000-31140013	13	OOF	CTCTGCCCAAATCA	C	Hemizygous in male proband	#N/A	#N/A	#N/A	#N/A	#N/A	#N/A	#N/A	#N/A	#N/A
20	57429516	20:57429516	6	0.000295138	NA	NA	0.924	0	proband_only	20:57429507	DUP	9	GNAS	GNOMAD MAF	DDDP128618	F	FALSE	0.0198135	#N/A		#N/A	DUP	57429499	57429508	20:57429499-57429508	9	IF	G	GGCAGCCCCT	Has some degree of homology. Difficult to tell due to repeats.	#N/A	#N/A	#N/A	#N/A	#N/A	#N/A	#N/A	#N/A	#N/A
15	89400509	15:89400509	7	0.000147569	NA	NA	0.912	0	proband_only	15:89400530	DEL	21	ACAN	GNOMAD MAF	DDDP110630	M	FALSE	0.000589391	#N/A		15:89400527	DEL	89400506	89400527	15:89400506-89400527	21	IF	ACTGACCTCAGTGGGCTTCCTT	A	Has a 3bp homology	#N/A	#N/A	#N/A	#N/A	#N/A	#N/A	#N/A	#N/A	#N/A
9	98270597	9:98270597	5	7.37844e-05	NA	NA	0.618	0	proband_only	NA	UNK	#N/A	PTCH1	GNOMAD MAF	DDDP111427	F	FALSE	0.00152207	#N/A		#N/A	DEL	98270592	98270601	9:98270592-98270601	9	IF	TGCCGCCGCC	T	Deletes an alternate exon (fairly certain not primary transcript based on gnomAD). Unsure of contribution.	#N/A	#N/A	#N/A	#N/A	#N/A	#N/A	#N/A	#N/A	#N/A
12	49446045	12:49446045	7	0.000221353	NA	NA	0.916	0	proband_only	12:49446099	DUP	54	KMT2D	GNOMAD MAF	DDDP136826	M	FALSE	0.000428049	#N/A		#N/A	DUP	49446045	49446099	12:49446045-49446099	54	LARGE	A	AATTCCTCAGGTGGTGGTGACAGGCGTGATGCCTCAGGTGGTGGGGACGTGGGTG	A bit hard to determine breakpoints due to reptitive nature but fairly certain on size. Has a 16bp homology.	#N/A	#N/A	#N/A	#N/A	#N/A	#N/A	#N/A	#N/A	#N/A
1	7724645	1:7724645	5	7.37844e-05	NA	NA	0.914	0	proband_only	1:7724660	CMPLX_DEL.INS_TGT	-12	CAMTA1	GNOMAD MAF	DDDP125313	M	FALSE	0.0010518	#N/A		#N/A	DEL	7724635	7724647	1:7724635-7724647	12	IF	GTTCCAGGCCAAC	G		#N/A	#N/A	#N/A	#N/A	#N/A	#N/A	#N/A	#N/A	#N/A
6	157100091	6:157100091	5	7.37844e-05	NA	NA	0.794	0	proband_only	6:157100106	DEL	15	ARID1B	GNOMAD MAF	DDDP131510	M	FALSE	0.00384615	#N/A		#N/A	DEL	157100079	157100094	6:157100079-157100094	15	IF	TGGCGGCGGCGGCCGC	T		#N/A	#N/A	#N/A	#N/A	#N/A	#N/A	#N/A	#N/A	#N/A
17	65941707	17:65941707	11	7.37844e-05	NA	NA	0.808	0	proband_only	17:65941689	DEL	18	BPTF	GNOMAD MAF	DDDP113134	F	FALSE	0.000239894	#N/A		17:65941708	DEL	65941689	65941707	17:65941689-65941707	18	IF	GCTCAGCCTGAAGTTCAGA	G		#N/A	#N/A	#N/A	#N/A	#N/A	#N/A	#N/A	#N/A	#N/A
X	153296103	X:153296103	9	7.37844e-05	NA	NA	0.884	0	proband_only	X:153296121	DEL	18	MECP2	GNOMAD MAF	DDDP100906	F	FALSE	0.000174825	#N/A		#N/A	DEL	153296099	153296117	X:153296099-153296117	18	IF	CGGGCTCAGGTGGAGGTGG	C		#N/A	#N/A	#N/A	#N/A	#N/A	#N/A	#N/A	#N/A	#N/A
12	65563628	12:65563628	5	0.000147569	NA	NA	0.826	0.2	proband_only	12:65563604	DEL	24	LEMD3	GNOMAD MAF	DDDP111755	F	FALSE	0.00200142	#N/A		#N/A	DEL	65563607	65563631	12:65563607-65563631	24	IF	AGCCGCGGGACCAGCGGCGGCGGCG	A		#N/A	#N/A	#N/A	#N/A	#N/A	#N/A	#N/A	#N/A	#N/A
16	30749661	16:30749661	8	7.37844e-05	NA	NA	0.902	0	proband_only	16:30749670	DUP	9	SRCAP	GNOMAD MAF	DDDP138139	M	FALSE	0.00324851	#N/A		16:30749674	DUP	30749661	30749670	16:30749661-30749670	9	IF	G	GGCGGCAGCA		#N/A	#N/A	#N/A	#N/A	#N/A	#N/A	#N/A	#N/A	#N/A
8	61777772	8:61777772	7	7.37844e-05	NA	NA	0.87	0	proband_only	NA	UNK	#N/A	CHD7	GNOMAD MAF	DDDP113931	M	FALSE	0.000282646	#N/A		8:61777793	DUP	61777772	61777781	8:61777772-61777781	9	IF	T	TCAGAATCTC		#N/A	#N/A	#N/A	#N/A	#N/A	#N/A	#N/A	#N/A	#N/A
13	100635027	13:100635027	5	0.000368922	NA	NA	0.682	0.4	proband_only	13:100635036	DEL	9	ZIC2	GNOMAD MAF	DDDP108369	M	FALSE	0.0004384	#N/A		#N/A	DEL	100635007	100635016	13:100635007-100635016	9	IF	CCCACCACCA	C		#N/A	#N/A	#N/A	#N/A	#N/A	#N/A	#N/A	#N/A	#N/A
12	49445120	12:49445120	8	0.000368922	NA	NA	0.874	0.125	proband_only	12:49445147	DEL	27	KMT2D	GNOMAD MAF	DDDP102613	M	FALSE	0.0001001	#N/A		12:49445134	DEL	49445107	49445134	12:49445107-49445134	27	IF	GTGGCTCCTCAGGCACAGCGCATAGGCA	G		#N/A	#N/A	#N/A	#N/A	#N/A	#N/A	#N/A	#N/A	#N/A
10	76788687	10:76788687	8	0.000147569	NA	NA	0.618	0	proband_only	10:76788678	DUP	9	KAT6B	HIGH MAF	DDDP125536	M	FALSE	0.0707057	#N/A		#N/A	DUP	76788659	76788668	10:76788659-76788668	9	IF	G	GGAAGAGGAA	Very repetitive, bp may be inaccurate. Unlikely to cause a phenotype as just adds 3 additional F residues in a massive repeat.	#N/A	#N/A	#N/A	#N/A	#N/A	#N/A	#N/A	#N/A	#N/A
X	139586506	X:139586506	6	0.000221353	NA	NA	0.714	0	proband_only	X:139586527	DEL	21	SOX3	HIGH MAF	DDDP122944	F	FALSE	0.00435493	#N/A		#N/A	DEL	139586494	139586515	X:139586494-139586515	21	IF	TGCGGCCGCGGCAGCGGCGGCG	T	These three are all the same var. Female is heterozygous. Males are hemizygous. Has a 12bp homology	#N/A	#N/A	#N/A	#N/A	#N/A	#N/A	#N/A	#N/A	#N/A
X	139586509	X:139586509	5	0.000295138	NA	NA	0.824	0	proband_only	X:139586488	DEL	21	SOX3	HIGH MAF	DDDP127704	M	FALSE	0.00435493	#N/A		#N/A	DEL	139586494	139586515	X:139586494-139586515	21	IF	TGCGGCCGCGGCAGCGGCGGCG	T	These three are all the same var. Female is heterozygous. Males are hemizygous. Has a 12bp homology	#N/A	#N/A	#N/A	#N/A	#N/A	#N/A	#N/A	#N/A	#N/A
X	139586508	X:139586508	7	0.000221353	NA	NA	0.846	0	proband_only	X:139586481	DEL	27	SOX3	HIGH MAF	DDDP127807	M	FALSE	0.00435493	#N/A		#N/A	DEL	139586494	139586515	X:139586494-139586515	21	IF	TGCGGCCGCGGCAGCGGCGGCG	T	These three are all the same var. Female is heterozygous. Males are hemizygous. Has a 12bp homology	#N/A	#N/A	#N/A	#N/A	#N/A	#N/A	#N/A	#N/A	#N/A
10	76788687	10:76788687	9	0.000147569	NA	NA	0.614	0	proband_only	10:76788678	DUP	9	KAT6B	HIGH MAF	DDDP112615	F	FALSE	0.0707057	#N/A		#N/A	DUP	76788659	76788668	10:76788659-76788668	9	IF	G	GGAAGAGGAA	Really should be coded as an STR expansion of GAA Unit	#N/A	#N/A	#N/A	#N/A	#N/A	#N/A	#N/A	#N/A	#N/A
18	31319039	18:31319039	9	0.000221353	NA	NA	0.934	0	proband_only	18:31319054	DEL	15	ASXL3	HIGH MAF	DDDP131913	F	FALSE	0.00091354	#N/A		18:31319049	DEL	31319034	31319049	18:31319034-31319049	15	IF	ACAGAACATAAGGAGT	A	Is homozygous. NOT RELATED	#N/A	#N/A	#N/A	#N/A	#N/A	#N/A	#N/A	#N/A	#N/A
18	31319039	18:31319039	7	0.000221353	NA	NA	0.934	0	proband_only	18:31319054	DEL	15	ASXL3	HIGH MAF	DDDP136344	M	FALSE	0.00091354	#N/A		18:31319049	DEL	31319034	31319049	18:31319034-31319049	15	IF	ACAGAACATAAGGAGT	A	Is heterozygous. NOT RELATED	#N/A	#N/A	#N/A	#N/A	#N/A	#N/A	#N/A	#N/A	#N/A
X	25031659	X:25031659	7	0.000368922	NA	NA	0.622	0	proband_only	X:25031683	DEL	24	ARX	HIGH MAF	DDDP107999	M	FALSE	0	#N/A		#N/A	DEL	25031660	25031684	X:25031660-25031684	24	IF	GCGGCCGCGGCTGCCGCGGCGGCCC	G	Hemizygous in male proband	#N/A	#N/A	#N/A	#N/A	#N/A	#N/A	#N/A	#N/A	#N/A
16	89348473	16:89348473	10	0.000295138	NA	NA	0.86	0	proband_only	16:89348497	DEL	24	ANKRD11	HIGH MAF	DDDP103767	M	FALSE	6.49773e-05	#N/A		#N/A	DEL	89348451	89348475	16:89348451-89348475	24	IF	T	TGCTCGTCCCTGTGATGCCGCAGGA	Has a 22bp homology	#N/A	#N/A	#N/A	#N/A	#N/A	#N/A	#N/A	#N/A	#N/A
16	89348473	16:89348473	8	0.000295138	NA	NA	0.84	0	proband_only	16:89348497	DEL	24	ANKRD11	HIGH MAF	DDDP101868	M	FALSE	6.49773e-05	#N/A		#N/A	DEL	89348451	89348475	16:89348451-89348475	24	IF	T	TGCTCGTCCCTGTGATGCCGCAGGA	Has a 22bp homology	#N/A	#N/A	#N/A	#N/A	#N/A	#N/A	#N/A	#N/A	#N/A
22	51135968	22:51135968	5	0.000368922	NA	NA	0.6	0	proband_only	NA	UNK	#N/A	SHANK3	HIGH MAF	DDDP103452	M	FALSE	0	#N/A		#N/A	DEL	51135968	51135991	22:51135968-51135991	23	SA	CTGTATTCGAATTCGAGCTCGGTT	C	Deletes a non-canonical SA but adds back a canonical one. Is homozygous	#N/A	#N/A	#N/A	#N/A	#N/A	#N/A	#N/A	#N/A	#N/A
22	51135968	22:51135968	5	0.000368922	NA	NA	0.608	0	proband_only	NA	UNK	#N/A	SHANK3	HIGH MAF	DDDP130544	M	FALSE	0	#N/A		#N/A	DEL	51135968	51135991	22:51135968-51135991	23	SA	CTGTATTCGAATTCGAGCTCGGTT	C	Deletes a non-canonical SA but adds back a canonical one. Is homozygous	#N/A	#N/A	#N/A	#N/A	#N/A	#N/A	#N/A	#N/A	#N/A
22	51135968	22:51135968	5	0.000368922	NA	NA	0.61	0	proband_only	NA	UNK	#N/A	SHANK3	HIGH MAF	DDDP135726	F	FALSE	0	#N/A		#N/A	DEL	51135968	51135991	22:51135968-51135991	23	SA	CTGTATTCGAATTCGAGCTCGGTT	C	Deletes a non-canonical SA but adds back a canonical one. Is homozygous	#N/A	#N/A	#N/A	#N/A	#N/A	#N/A	#N/A	#N/A	#N/A
5	61714722	5:61714722	11	0.000221353	NA	NA	0.852	0	proband_only	NA	UNK	#N/A	KIF2A	HIGH MAF	DDDP124156	M	FALSE	0	#N/A		#N/A	DUP	61714722	61720622	5:61714722-61720622	5900	LARGE	T	<DUP>	Appears to duplicate non-cannonical first exon?	#N/A	#N/A	#N/A	#N/A	#N/A	#N/A	#N/A	#N/A	#N/A
5	61714722	5:61714722	9	0.000221353	NA	NA	0.876	0	proband_only	NA	UNK	#N/A	KIF2A	HIGH MAF	DDDP127393	M	FALSE	0	#N/A		#N/A	DUP	61714722	61720622	5:61714722-61720622	5900	LARGE	T	<DUP>	Appears to duplicate non-cannonical first exon?	#N/A	#N/A	#N/A	#N/A	#N/A	#N/A	#N/A	#N/A	#N/A
X	25031661	X:25031661	5	7.37844e-05	NA	NA	0.68	0	proband_only	X:25031685	DEL	24	ARX	HIGH MAF	DDDP135445	F	FALSE	0	#N/A		#N/A	DEL	25031660	25031684	X:25031660-25031684	24	IF	GCGGCCGCGGCTGCCGCGGCGGCCC	G		#N/A	#N/A	#N/A	#N/A	#N/A	#N/A	#N/A	#N/A	#N/A
X	152954300	X:152954300	6	0.000221353	NA	NA	0.89	0	proband_only	X:152955838	DEL	1538	SLC6A8	HIGH MAF	DDDP105156	M	FALSE	#N/A	#N/A		X:152955827;X:152955962;X:152957009;X:152957562;X:152958633;X:152958715;X:152958916;X:152959356;X:152959581;X:152959723;X:152959798;X:152959902;X:152960089;X:152960344;X:152960526	PPG	#N/A	#N/A	#N/A	#N/A	#N/A	#N/A	#N/A		#N/A	#N/A	#N/A	#N/A	#N/A	#N/A	#N/A	#N/A	#N/A
X	152954300	X:152954300	5	0.000221353	NA	NA	0.742	0.2	proband_only	X:152955838	DEL	1538	SLC6A8	HIGH MAF	DDDP115866	M	FALSE	#N/A	#N/A		X:152957009;X:152959581;X:152959723;X:152959798	PPG	#N/A	#N/A	#N/A	#N/A	#N/A	#N/A	#N/A		#N/A	#N/A	#N/A	#N/A	#N/A	#N/A	#N/A	#N/A	#N/A
12	115109793	12:115109793	9	0.000368922	NA	NA	0.85	0	proband_only	12:115109781	DUP	12	TBX3	HIGH MAF	DDDP115949	M	FALSE	3.07484e-05	#N/A		#N/A	DUP	115109773	115109785	12:115109773-115109785	12	IF	C	CTGGAGGAGAGCG		#N/A	#N/A	#N/A	#N/A	#N/A	#N/A	#N/A	#N/A	#N/A
12	115109793	12:115109793	19	0.000368922	NA	NA	0.884	0	proband_only	12:115109781	DUP	12	TBX3	HIGH MAF	DDDP121902	F	FALSE	3.07484e-05	#N/A		#N/A	DUP	115109773	115109785	12:115109773-115109785	12	IF	C	CTGGAGGAGAGCG		#N/A	#N/A	#N/A	#N/A	#N/A	#N/A	#N/A	#N/A	#N/A
1	8419856	1:8419856	7	7.37844e-05	NA	NA	0.718	0	proband_only	1:8419886	DUP	30	RERE	KNOWN	DDDP138997	M	TRUE	0	NotAssessed		#N/A	DUP	8419856	8419886	1:8419856-8419886	30	IF	G	GCTCCCGCTCCCGCTCCTTCTCCTTCTCCTT	Very repetitive, but clear breakpoints due to slight breakup in repetitive sequence.	#N/A	#N/A	#N/A	#N/A	#N/A	#N/A	#N/A	#N/A	#N/A
12	46244106	12:46244106	15	0.000147569	0	0	0.774	0	trio	NA	UNK	#N/A	ARID2	KNOWN	DDDP126885	F	TRUE	0	NotAssessed	292483	#N/A	SEGDUP	46244107	chr6:11018043	12:46244107-chr6:11018043	#N/A	#N/A	T	#N/A	Variant was reported in one sibling, but not the other (this is reported sibling).	#N/A	#N/A	#N/A	#N/A	#N/A	#N/A	#N/A	#N/A	#N/A
12	46230650	12:46230650	10	7.37844e-05	0	1	0.748	0	trio	12:46230604	DEL	46	ARID2	KNOWN	DDDP110934	M	TRUE	0	NotAssessed		#N/A	DEL	46230605	46230651	12:46230605-46230651	46	OOF	GGGTACTTCAGATTGCAGTGATTTTGAGAAATCTTTCCTTTGAGGAG	G	Likely to be a 1 bp homology, so the breakpoint could shift 1 based to the left/right.	#N/A	#N/A	#N/A	#N/A	#N/A	#N/A	#N/A	#N/A	#N/A
22	19766882	22:19766882	6	7.37844e-05	NA	NA	0.818	0	proband_only	22:19766875	CMPLX_DEL.INS_TGGGTATTG	2	TBX1	KNOWN	DDDP134665	M	TRUE	0	NotAssessed		#N/A	CMPLX_DEL	19766875	19766881	22:19766875-19766881	2	OOF	CCTTCAAT	CTGGGTATTG	Likely a 7bp DEL w/9bp insertion (TGGGTATTG) - DECIPHER has it just as a "C" DEL	#N/A	#N/A	#N/A	#N/A	#N/A	#N/A	#N/A	#N/A	#N/A
18	10671564	18:10671564	9	7.37844e-05	NA	NA	0.912	0	proband_only	NA	UNK	#N/A	PIEZO2	KNOWN	DDDP125687	M	TRUE	0	NotAssessed		#N/A	CMPLX_DUP	10671559	10671564	18:10671559-10671564	2	OOF	TCTCTG	TTGGGTATTG	Likely a 5bp DEL w/7bp insertion (GATCAAAT) - DECIPHER has it just as a "G" insertion.	#N/A	#N/A	#N/A	#N/A	#N/A	#N/A	#N/A	#N/A	#N/A
12	46244551	12:46244551	12	7.37844e-05	1	0	0.796	0.0833333	trio	12:46244567	CMPLX_DEL.INS_CTTGTGGAG	-7	ARID2	KNOWN	DDDP100419	M	TRUE	0	NotAssessed		12:46244565	CMPLX_DEL	46244551	46244565	12:46244551-46244565	7	OOF	GTGTCCCAAGTCCAC	GCTTGTGG	Likely a 14bp DEL w/7bp INS (which is actually an INVERSION - CTTGTGG). DECIPHER listing has a simple DEL of CCCAA	#N/A	#N/A	#N/A	#N/A	#N/A	#N/A	#N/A	#N/A	#N/A
X	18631295	X:18631295	11	7.37844e-05	0	0	0.82	0	trio	X:18631305	CMPLX_DEL.INS_AATGTGTCAAC	1	CDKL5	KNOWN	DDDP111315	M	TRUE	0	NotAssessed		X:18631305	CMPLX_DEL	18631294	18631305	X:18631294-18631305	1	OOF	TTCTTTTCCATGAAAA	TTAATGTGTCAACAAA	Is Hemizygous in a M proband.	#N/A	#N/A	#N/A	#N/A	#N/A	#N/A	#N/A	#N/A	#N/A
17	65822377	17:65822377	5	0.000221353	NA	NA	0.88	0	proband_only	17:65822386	DUP	9	BPTF	KNOWN	DDDP105379	M	TRUE	0	NotAssessed	262501	#N/A	DUP	65822377	65822386	17:65822377-65822386	9	IF	G	GGAAGACGAC	Is family with 262501	#N/A	#N/A	#N/A	#N/A	#N/A	#N/A	#N/A	#N/A	#N/A
17	65822377	17:65822377	6	0.000221353	NA	NA	0.87	0	proband_only	17:65822386	DUP	9	BPTF	KNOWN	DDDP111492	M	TRUE	0	NotAssessed	262500	#N/A	DUP	65822377	65822386	17:65822377-65822386	9	IF	G	GGAAGACGAC	Is family with 262500	#N/A	#N/A	#N/A	#N/A	#N/A	#N/A	#N/A	#N/A	#N/A
16	3778447	16:3778447	8	0.000368922	NA	NA	0.816	0	proband_only	NA	UNK	#N/A	CREBBP	KNOWN	DDDP128586	F	TRUE	3.27011e-05	NotAssessed		#N/A	DUP	3778403	3778427	16:3778403-3778427	24	IF	C	CTGCTGCTGCTGTTGCTGCTGTTGT	Highly repetitive, difficult to determine size manually. Is likely in gnomAD but not an exact match.	#N/A	#N/A	#N/A	#N/A	#N/A	#N/A	#N/A	#N/A	#N/A
22	19754321	22:19754321	5	0.000147569	NA	NA	0.918	0	proband_only	22:19754285	DEL	36	TBX1	KNOWN	DDDP113935	F	TRUE	0.00574705	NotAssessed		#N/A	DEL	19754287	19754323	22:19754287-19754323	36	IF	CCGCCGCGGCCGCCGCCGCCGCTGCCGCAGCTGCCGC	C	Highly repetitive	#N/A	#N/A	#N/A	#N/A	#N/A	#N/A	#N/A	#N/A	#N/A
6	1611578	6:1611578	5	7.37844e-05	NA	NA	0.808	0	proband_only	6:1611551	DEL	27	FOXC1	KNOWN	DDDP130844	F	TRUE	0	NotAssessed		#N/A	DEL	1611551	1611578	6:1611551-1611578	27	IF	GCGCCGCCGCCGCCCGCGCCCTCCGCCC	G	Has a 9bp homology	#N/A	#N/A	#N/A	#N/A	#N/A	#N/A	#N/A	#N/A	#N/A
16	2138320	16:2138320	8	7.37844e-05	NA	NA	0.874	0	proband_only	NA	UNK	#N/A	TSC2	KNOWN	DDDP121007	F	TRUE	0.000387227	NotAssessed		16:2138354	DUP	2138320	2138348	16:2138320-2138348	28	SD	C	CCAGCGGGTAGGGAATATGGGGCTCCCTC	has a 7bp homology.	#N/A	#N/A	#N/A	#N/A	#N/A	#N/A	#N/A	#N/A	#N/A
13	115090208	13:115090208	18	0.000147569	NA	NA	0.89	0	proband_only	13:115090223	DUP	15	CHAMP1	KNOWN	DDDP137793	M	TRUE	8.95881e-06	NotAssessed		13:115090227	DUP	115090208	115090223	13:115090208-115090223	15	IF	C	CCCAGAGCCTAGGAGA	has a 4bp homology.	#N/A	#N/A	#N/A	#N/A	#N/A	#N/A	#N/A	#N/A	#N/A
X	153296086	X:153296086	16	7.37844e-05	NA	NA	0.846	0	proband_only	X:153296127	DEL	41	MECP2	KNOWN	DDDP120943	F	TRUE	0	NotAssessed		X:153296122	DEL	153296082	153296123	X:153296082-153296123	41	OOF	GGGGTCCTCGGAGCTCTCGGGCTCAGGTGGAGGTGGGGGCAG	G	Has a 4bp homology	#N/A	#N/A	#N/A	#N/A	#N/A	#N/A	#N/A	#N/A	#N/A
X	153296080	X:153296080	6	0.000295138	NA	NA	0.836	0	proband_only	X:153296124	DEL	44	MECP2	KNOWN	DDDP123966	F	TRUE	0	NotAssessed		#N/A	DEL	153296072	153296116	X:153296072-153296116	44	OOF	GGGGGCTGGTGGGGTCCTCGGAGCTCTCGGGCTCAGGTGGAGGTG	G	Has a 4bp homology	#N/A	#N/A	#N/A	#N/A	#N/A	#N/A	#N/A	#N/A	#N/A
X	39932182	X:39932182	8	7.37844e-05	NA	NA	0.868	0	proband_only	X:39932197	DUP	15	BCOR	KNOWN	DDDP132443	M	TRUE	0	NotAssessed		X:39932199	DUP	39932182	39932197	X:39932182-39932197	15	IF	A	ACGTAGACAAGCTTGT	Has a 2bp homology	#N/A	#N/A	#N/A	#N/A	#N/A	#N/A	#N/A	#N/A	#N/A
X	17394215	X:17394215	8	0.000147569	NA	NA	0.786	0	proband_only	X:17394182	DEL	33	NHS	KNOWN	DDDP103648	M	TRUE	0.000110241	NotAssessed		#N/A	DEL	17394182	17394215	X:17394182-17394215	33	IF	AGGCGGCGCCCGCAGCCGGCGAGGCGTCCTCGGC	A	has a 1bp homology. gnomAD match is not exact, is ~10bp longer than this variant.	#N/A	#N/A	#N/A	#N/A	#N/A	#N/A	#N/A	#N/A	#N/A
1	8420958	1:8420958	5	7.37844e-05	NA	NA	0.748	0	proband_only	1:8420979	DUP	21	RERE	KNOWN	DDDP121805	M	TRUE	2.91562e-05	NotAssessed		#N/A	DUP	8420958	8420979	1:8420958-8420979	21	IF	T	TGTGGGGGGCCTGGGTGCTGCA	has a 1bp homology.	#N/A	#N/A	#N/A	#N/A	#N/A	#N/A	#N/A	#N/A	#N/A
5	37061100	5:37061100	5	7.37844e-05	NA	NA	0.894	0	proband_only	5:37061125	DUP	25	NIPBL	KNOWN	DDDP136127	M	TRUE	6.49815e-05	NotAssessed		#N/A	DUP	37061100	37061125	5:37061100-37061125	25	SD	A	ATAGTAAAACAGTATCTAGATGTGAG	Duplicates SD. Has a 9bp homology on either side of breakpoint so cannot be precisely resolved. However, does not change the actual consequence annotation.	#N/A	#N/A	#N/A	#N/A	#N/A	#N/A	#N/A	#N/A	#N/A
3	71019957	3:71019957	9	7.37844e-05	NA	NA	0.892	0	proband_only	3:71019975	DUP	18	FOXP1	KNOWN	DDDP122983	F	TRUE	0.000259892	NotAssessed		3:71019975	DUP	71019957	71019975	3:71019957-71019975	18	IF	C	CTGTGTAAGAAAAACATAA	Breakpoint is in the middle of the SA	#N/A	#N/A	#N/A	#N/A	#N/A	#N/A	#N/A	#N/A	#N/A
14	57268707	14:57268707	5	7.37844e-05	0	0	0.93	0	trio	14:57268715	CMPLX_DEL.INS_A	-7	OTX2	KNOWN	DDDP127918	F	TRUE	0	NotAssessed		#N/A	DEL	57268708	57268715	14:57268708-57268715	7	OOF	CAAATATG	C		#N/A	#N/A	#N/A	#N/A	#N/A	#N/A	#N/A	#N/A	#N/A
5	86675663	5:86675663	7	7.37844e-05	0	0	0.868	0.142857	trio	5:86675664	CMPLX_DEL.INS_AGAAAT	5	RASA1	KNOWN	DDDP111744	M	TRUE	0	NotAssessed		#N/A	CMPLX_DEL	86675648	86675665	5:86675648-86675665	5	OOF	TCACTTCC	TCTTCAGAAATA		#N/A	#N/A	#N/A	#N/A	#N/A	#N/A	#N/A	#N/A	#N/A
18	52937187	18:52937187	5	7.37844e-05	0	0	0.906	0	trio	18:52937142	CMPLX_DEL.INS_GGA	-42	TCF4	KNOWN	DDDP137109	M	TRUE	0	NotAssessed		#N/A	DEL	52937150	52937187	18:52937150-52937187	37	OOF	AGGAAGACTGGAATTGATGTCTGCTGAGGAGTGTGATG	A		#N/A	#N/A	#N/A	#N/A	#N/A	#N/A	#N/A	#N/A	#N/A
5	139494254	5:139494254	13	7.37844e-05	0	0	0.892	0	trio	5:139494262	CMPLX_DUP.INS_CCTTTCT	15	PURA	KNOWN	DDDP129887	M	TRUE	0	NotAssessed		#N/A	DUP	139494254	139494269	5:139494254-139494269	15	IF	A	AGCGCGGCCGCTTCCT		#N/A	#N/A	#N/A	#N/A	#N/A	#N/A	#N/A	#N/A	#N/A
12	116435032	12:116435032	6	7.37844e-05	0	0	0.79	0	trio	12:116435041	DEL	9	MED13L	KNOWN	DDDP127430	F	TRUE	0	NotAssessed		#N/A	DEL	116435030	116435039	12:116435030-116435039	9	SA	CAACTGCTAA	C		#N/A	#N/A	#N/A	#N/A	#N/A	#N/A	#N/A	#N/A	#N/A
2	200246431	2:200246431	6	7.37844e-05	0	0	0.898	0	trio	2:200246421	DEL	10	SATB2	KNOWN	DDDP118794	M	TRUE	0	NotAssessed		#N/A	DEL	200246421	200246431	2:200246421-200246431	10	OOF	GTAATTGGATT	G		#N/A	#N/A	#N/A	#N/A	#N/A	#N/A	#N/A	#N/A	#N/A
16	89355068	16:89355068	6	7.37844e-05	NA	NA	0.91	0	proband_only	16:89355078	DEL	10	ANKRD11	KNOWN	DDDP122516	M	TRUE	0	NotAssessed		#N/A	DEL	89355064	89355074	16:89355064-89355074	10	OOF	GCAGCGCCGTC	G		#N/A	#N/A	#N/A	#N/A	#N/A	#N/A	#N/A	#N/A	#N/A
8	144898784	8:144898784	6	7.37844e-05	0	1	0.87	0.333333	trio	8:144898795	DEL	11	PUF60	KNOWN	DDDP112192	F	TRUE	0	NotAssessed		8:144898793	DEL	144898782	144898793	8:144898782-144898793	11	OOF	GGATGGCCTTAT	G		#N/A	#N/A	#N/A	#N/A	#N/A	#N/A	#N/A	#N/A	#N/A
16	89348761	16:89348761	6	7.37844e-05	0	0	0.938	0.166667	trio	16:89348774	DEL	13	ANKRD11	KNOWN	DDDP119599	M	TRUE	0	NotAssessed		#N/A	DEL	89348760	89348773	16:89348760-89348773	13	OOF	AGGAAGTCCTTTTC	A		#N/A	#N/A	#N/A	#N/A	#N/A	#N/A	#N/A	#N/A	#N/A
17	65862749	17:65862749	8	7.37844e-05	NA	NA	0.87	0.25	proband_only	17:65862763	DEL	14	BPTF	KNOWN	DDDP101232	M	TRUE	0	NotAssessed		17:65862760	DEL	65862746	65862760	17:65862746-65862760	14	OOF	GAAGACCTGACCAAT	G		#N/A	#N/A	#N/A	#N/A	#N/A	#N/A	#N/A	#N/A	#N/A
5	149755368	5:149755368	9	7.37844e-05	NA	NA	0.87	0	proband_only	5:149755383	DEL	15	TCOF1	KNOWN	DDDP125462	F	TRUE	0	NotAssessed		5:149755384	DEL	149755368	149755384	5:149755368-149755384	16	OOF	GTCCAGGTCAAGGCTGA	G		#N/A	#N/A	#N/A	#N/A	#N/A	#N/A	#N/A	#N/A	#N/A
10	102566212	10:102566212	8	7.37844e-05	0	0	0.912	0	trio	10:102566196	DEL	16	PAX2	KNOWN	DDDP105825	M	TRUE	0	NotAssessed		#N/A	DEL	102566196	102566212	10:102566196-102566212	16	OOF	AGGGCTCAGTCCCCAAT	A		#N/A	#N/A	#N/A	#N/A	#N/A	#N/A	#N/A	#N/A	#N/A
11	118376754	11:118376754	15	0.000147569	1	1	0.864	0	trio	11:118376770	DEL	16	KMT2A	KNOWN	DDDP134122	M	TRUE	0	NotAssessed		#N/A	DEL	118376753	118376767	11:118376753-118376767	14	OOF	CAATCTTTTAATCAA	C		#N/A	#N/A	#N/A	#N/A	#N/A	#N/A	#N/A	#N/A	#N/A
6	33411173	6:33411173	5	7.37844e-05	NA	NA	0.942	0	proband_only	6:33411155	DEL	18	SYNGAP1	KNOWN	DDDP114393	F	TRUE	0	NotAssessed		#N/A	DEL	33411155	33411173	6:33411155-33411173	18	IF	AGGCGGCCATGGAGGGGGC	A		#N/A	#N/A	#N/A	#N/A	#N/A	#N/A	#N/A	#N/A	#N/A
8	41791882	8:41791882	9	7.37844e-05	NA	NA	0.914	0	proband_only	8:41791900	DEL	18	KAT6A	KNOWN	DDDP135609	F	TRUE	6.38127e-05	NotAssessed		8:41791891	DEL	41791873	41791891	8:41791873-41791891	18	IF	CCTCCTCTGACTGCCTCTG	C		#N/A	#N/A	#N/A	#N/A	#N/A	#N/A	#N/A	#N/A	#N/A
X	139586499	X:139586499	6	7.37844e-05	NA	NA	0.656	0	proband_only	X:139586517	DEL	18	SOX3	KNOWN	DDDP128864	F	TRUE	0.000284333	NotAssessed		#N/A	DEL	139586494	139586512	X:139586494-139586512	18	IF	TGCGGCCGCGGCAGCGGCG	T		#N/A	#N/A	#N/A	#N/A	#N/A	#N/A	#N/A	#N/A	#N/A
3	41274945	3:41274945	6	7.37844e-05	0	0	0.872	0	trio	3:41274926	DEL	19	CTNNB1	KNOWN	DDDP129647	F	TRUE	0	NotAssessed		0	DEL	41274926	41274945	3:41274926-41274945	19	SD	AACTAAACAGGTAAATTCTG	A		#N/A	#N/A	#N/A	#N/A	#N/A	#N/A	#N/A	#N/A	#N/A
2	16082843	2:16082843	9	7.37844e-05	NA	NA	0.844	0	proband_only	2:16082819	DEL	24	MYCN	KNOWN	DDDP139040	F	TRUE	0.000661376	NotAssessed		#N/A	DEL	16082819	16082843	2:16082819-16082843	24	IF	TGCCCCGGCGGCGGGCCCTGCGGTC	T		#N/A	#N/A	#N/A	#N/A	#N/A	#N/A	#N/A	#N/A	#N/A
7	70231233	7:70231233	13	0.000221353	NA	NA	0.81	0	proband_only	7:70231257	DEL	24	AUTS2	KNOWN	DDDP111806	M	TRUE	0	NotAssessed		#N/A	DEL	70231220	70231244	7:70231220-70231244	24	IF	AGCACCAGCACACCCACCAGCACAC	A		#N/A	#N/A	#N/A	#N/A	#N/A	#N/A	#N/A	#N/A	#N/A
7	70231233	7:70231233	7	0.000221353	NA	NA	0.828	0	proband_only	7:70231257	DEL	24	AUTS2	KNOWN	DDDP119620	F	TRUE	0	NotAssessed		#N/A	DEL	70231220	70231244	7:70231220-70231244	24	IF	AGCACCAGCACACCCACCAGCACAC	A		#N/A	#N/A	#N/A	#N/A	#N/A	#N/A	#N/A	#N/A	#N/A
16	89349493	16:89349493	7	7.37844e-05	0	0	0.88	0	trio	16:89349518	DEL	25	ANKRD11	KNOWN	DDDP112690	F	TRUE	0	NotAssessed		#N/A	DEL	89349488	89349513	16:89349488-89349513	25	OOF	TTCCTCCTTCTCCTGGAGGCCGTCCG	T		#N/A	#N/A	#N/A	#N/A	#N/A	#N/A	#N/A	#N/A	#N/A
17	65822325	17:65822325	5	7.37844e-05	NA	NA	0.864	0	proband_only	17:65822352	DEL	27	BPTF	KNOWN	DDDP104202	M	TRUE	0	NotAssessed		17:65822341	DEL	65822314	65822341	17:65822314-65822341	27	IF	TGAGGACGACGAGGAGGATGAGATGGAA	T		#N/A	#N/A	#N/A	#N/A	#N/A	#N/A	#N/A	#N/A	#N/A
22	41573370	22:41573370	10	7.37844e-05	NA	NA	0.8	0	proband_only	22:41573398	DEL	28	EP300	KNOWN	DDDP122864	F	TRUE	0	NotAssessed		22:41573396	DEL	41573368	41573396	22:41573368-41573396	28	OOF	CCCTACTTGCCCAGGACTCAAGCTGCTGG	C		#N/A	#N/A	#N/A	#N/A	#N/A	#N/A	#N/A	#N/A	#N/A
2	239756900	2:239756900	6	7.37844e-05	NA	NA	0.886	0	proband_only	2:239756864	DEL	36	TWIST2	KNOWN	DDDP122896	M	TRUE	5.74053e-05	NotAssessed		#N/A	DEL	239756864	239756900	2:239756864-239756900	36	IF	AGGGCTCCAGCTCGCCCGTGTCCCCCGTGGACAGCCT	A		#N/A	#N/A	#N/A	#N/A	#N/A	#N/A	#N/A	#N/A	#N/A
1	27876676	1:27876676	10	7.37844e-05	0	0	0.71	0	trio	1:27876713	DEL	37	AHDC1	KNOWN	DDDP131705	F	TRUE	0	NotAssessed		1:27876704	DEL	27876667	27876704	1:27876667-27876704	37	OOF	TCTGGGTGTCGGGGGCCTGGTGCACCGACTCCGGCTCA	T		#N/A	#N/A	#N/A	#N/A	#N/A	#N/A	#N/A	#N/A	#N/A
9	98231164	9:98231164	10	0.000147569	NA	NA	0.768	0	proband_only	9:98231125	DEL	39	PTCH1	KNOWN	DDDP138224	M	TRUE	0	NotAssessed		#N/A	DEL	98231131	98231170	9:98231131-98231170	39	IF	AGTCGGAGAACTGGGAGAGCAGGTCCCTTGTGGAGCTGGT	A		#N/A	#N/A	#N/A	#N/A	#N/A	#N/A	#N/A	#N/A	#N/A
1	245026941	1:245026941	6	7.37844e-05	NA	NA	0.798	0	proband_only	1:245026886	DEL	55	HNRNPU	KNOWN	DDDP136069	M	TRUE	3.2858e-05	NotAssessed		#N/A	DEL	245026886	245026941	1:245026886-245026941	55	LARGE	CCCGCCGCGCGCAACGTACAACGCAGCACTCACCCGCCGCCGGAGCCCCGGGGCGA	C		#N/A	#N/A	#N/A	#N/A	#N/A	#N/A	#N/A	#N/A	#N/A
12	65564207	12:65564207	21	7.37844e-05	NA	NA	0.836	0	proband_only	12:65564317	DEL	110	LEMD3	KNOWN	DDDP136121	M	TRUE	0	NotAssessed		12:65564316	DEL	65564206	65564304	12:65564206-65564304	98	LARGE	AGGACGACTCCCTTTCCCGGCATCGGCCCAGACGAACCCATAGTAAGCCTCTCCCCCCGCTGACTGCTAAATCGGCCGGCGGCAGGCTGGAGACTTCAG	A		#N/A	#N/A	#N/A	#N/A	#N/A	#N/A	#N/A	#N/A	#N/A
9	131346078	9:131346078	5	7.37844e-05	0	0	0.788	0.4	trio	9:131342544	DEL	3534	SPTAN1	KNOWN	DDDP111411	M	TRUE	0	NotAssessed		#N/A	DEL	131342552	131346078	9:131342552-131346078	3526	LARGE	C	<CN:0>		#N/A	#N/A	#N/A	#N/A	#N/A	#N/A	#N/A	#N/A	#N/A
1	27875683	1:27875683	8	7.37844e-05	NA	NA	0.846	0	proband_only	1:27882516	DEL	6833	AHDC1	KNOWN	DDDP113807	M	TRUE	0	NotAssessed		#N/A	DEL	27875683	27882514	1:27875683-27882514	6831	LARGE	C	<CN:0>		#N/A	#N/A	#N/A	#N/A	#N/A	#N/A	#N/A	#N/A	#N/A
3	71098452	3:71098452	7	7.37844e-05	0	1	0.904	0.142857	trio	3:71048762	DEL	49690	FOXP1	KNOWN	DDDP122929	M	TRUE	0	NotAssessed		#N/A	DEL	71048762	71098452	3:71048762-71098452	49690	LARGE	G	<CN:0>		#N/A	#N/A	#N/A	#N/A	#N/A	#N/A	#N/A	#N/A	#N/A
16	89350747	16:89350747	6	7.37844e-05	NA	NA	0.834	0.166667	proband_only	16:89441029	DEL	90282	ANKRD11	KNOWN	DDDP124425	M	TRUE	0	NotAssessed		#N/A	DEL	89350747	89441028	16:89350747-89441028	90281	LARGE	C	<CN:0>		#N/A	#N/A	#N/A	#N/A	#N/A	#N/A	#N/A	#N/A	#N/A
X	118971967	X:118971967	7	7.37844e-05	NA	NA	0.95	0	proband_only	X:118971973	DUP	6	UPF3B	KNOWN	DDDP111478	M	TRUE	0	NotAssessed		#N/A	DUP	118971967	118971973	X:118971967-118971973	6	IF	T	TATTCCC		#N/A	#N/A	#N/A	#N/A	#N/A	#N/A	#N/A	#N/A	#N/A
6	157222604	6:157222604	7	7.37844e-05	NA	NA	0.748	0	proband_only	6:157222595	DUP	9	ARID1B	KNOWN	DDDP135576	M	TRUE	0	NotAssessed		#N/A	DUP	157222592	157222601	6:157222592-157222601	9	IF	C	CCCCGCACCT		#N/A	#N/A	#N/A	#N/A	#N/A	#N/A	#N/A	#N/A	#N/A
4	140309100	4:140309100	7	7.37844e-05	NA	NA	0.87	0	proband_only	4:140309110	DUP	10	NAA15	KNOWN	DDDP115861	F	TRUE	0	NotAssessed		#N/A	DUP	140309100	140309110	4:140309100-140309110	10	OOF	T	TGAAATTTATA		#N/A	#N/A	#N/A	#N/A	#N/A	#N/A	#N/A	#N/A	#N/A
8	41794780	8:41794780	10	7.37844e-05	0	1	0.912	0	trio	8:41794791	DUP	11	KAT6A	KNOWN	DDDP113419	F	TRUE	0	NotAssessed		8:41794791	DUP	41794780	41794791	8:41794780-41794791	11	OOF	C	CATCATCTGACT		#N/A	#N/A	#N/A	#N/A	#N/A	#N/A	#N/A	#N/A	#N/A
3	71027032	3:71027032	9	7.37844e-05	NA	NA	0.948	0	proband_only	3:71027045	DUP	13	FOXP1	KNOWN	DDDP105500	F	TRUE	0	NotAssessed		3:71027045	DUP	71027032	71027045	3:71027032-71027045	13	OOF	A	ACCGTGTGCATGCT		#N/A	#N/A	#N/A	#N/A	#N/A	#N/A	#N/A	#N/A	#N/A
7	19156653	7:19156653	8	7.37844e-05	NA	NA	0.87	0	proband_only	7:19156668	DUP	15	TWIST1	KNOWN	DDDP136851	F	TRUE	1.80232e-05	NotAssessed		#N/A	DUP	19156653	19156668	7:19156653-19156668	15	IF	C	CGCCGCCGCTGCTGCT		#N/A	#N/A	#N/A	#N/A	#N/A	#N/A	#N/A	#N/A	#N/A
22	41542798	22:41542798	7	7.37844e-05	NA	NA	0.89	0	proband_only	22:41542813	DUP	15	EP300	KNOWN	DDDP136246	M	TRUE	0	NotAssessed		22:41542814	DUP	41542798	41542813	22:41542798-41542813	15	IF	G	GCCTCGAATAACTCCA		#N/A	#N/A	#N/A	#N/A	#N/A	#N/A	#N/A	#N/A	#N/A
15	25620784	15:25620784	12	7.37844e-05	0	0	0.78	0.0833333	trio	15:25620801	DUP	17	UBE3A	KNOWN	DDDP105471	M	TRUE	0	NotAssessed		15:25620801	DUP	25620784	25620801	15:25620784-25620801	17	OOF	A	ATTATTATCCATACGAAG		#N/A	#N/A	#N/A	#N/A	#N/A	#N/A	#N/A	#N/A	#N/A
1	244218052	1:244218052	7	7.37844e-05	NA	NA	0.91	0	proband_only	1:244218070	DUP	18	ZBTB18	KNOWN	DDDP104159	F	TRUE	1.79093e-05	NotAssessed		1:244218078	DUP	244218052	244218070	1:244218052-244218070	18	IF	C	CTGAGGGAGGACTCGGTCT		#N/A	#N/A	#N/A	#N/A	#N/A	#N/A	#N/A	#N/A	#N/A
11	118343347	11:118343347	23	7.37844e-05	0	0	0.766	0.173913	trio	11:118343367	DUP	20	KMT2A	KNOWN	DDDP110868	M	TRUE	0	NotAssessed		#N/A	DUP	118343347	118343367	11:118343347-118343367	20	OOF	G	GGCTTCTGAGGAGATTCAGGT		#N/A	#N/A	#N/A	#N/A	#N/A	#N/A	#N/A	#N/A	#N/A
5	139494505	5:139494505	14	7.37844e-05	NA	NA	0.866	0.142857	proband_only	5:139494526	DUP	21	PURA	KNOWN	DDDP101760	F	TRUE	0	NotAssessed		5:139494528	DUP	139494505	139494526	5:139494505-139494526	21	IF	A	AGCGAGGTGAAGCCCACCTATC		#N/A	#N/A	#N/A	#N/A	#N/A	#N/A	#N/A	#N/A	#N/A
18	31319005	18:31319005	11	7.37844e-05	0	1	0.914	0.181818	trio	18:31319032	DUP	27	ASXL3	KNOWN	DDDP100670	F	TRUE	0	NotAssessed		#N/A	COMPLEX_DUP	31319000	31319005	18:31319000-31319005	5	OOF	TTCCTTC	TCTATGACTTCATCTATGACTCATGTCAGTGA		#N/A	#N/A	#N/A	#N/A	#N/A	#N/A	#N/A	#N/A	#N/A
12	13720056	12:13720056	12	7.37844e-05	NA	NA	0.818	0	proband_only	12:13720089	DUP	33	GRIN2B	KNOWN	DDDP101853	M	TRUE	0	NotAssessed		12:13720089	DUP	13720056	13720089	12:13720056-13720089	33	IF	A	ATGAGGCTGAGAGCCATGGCCGCCCCCAACATGT		#N/A	#N/A	#N/A	#N/A	#N/A	#N/A	#N/A	#N/A	#N/A
2	16082883	2:16082883	8	7.37844e-05	NA	NA	0.742	0	proband_only	2:16082847	DUP	36	MYCN	KNOWN	DDDP119687	M	TRUE	0	NotAssessed		#N/A	DUP	16082847	16082883	2:16082847-16082883	36	IF	T	TCGGGGGCGGGTATTGCCGCCCCAGCCGGGGCCCCGG		#N/A	#N/A	#N/A	#N/A	#N/A	#N/A	#N/A	#N/A	#N/A
16	89348451	16:89348451	10	7.37844e-05	NA	NA	0.832	0	proband_only	16:89348499	DUP	48	ANKRD11	KNOWN	DDDP106587	M	TRUE	6.49773e-05	NotAssessed		16:89348497	DUP	89348451	89348475	16:89348451-89348475	24	IF	T	TGCTCGTCCCTGTGATGCCGCAGGA		#N/A	#N/A	#N/A	#N/A	#N/A	#N/A	#N/A	#N/A	#N/A
12	46246309	12:46246309	11	7.37844e-05	0	0	0.808	0.181818	trio	repeats	INS_L1HS_L1_Homo	#N/A	ARID2	KNOWN	DDDP111711	F	FALSE	0	NotAssessed		#N/A	INS_L1	46246320	46246320	12:46246320-46246320	6000	IF	T	<INS:ME:LINE1>		#N/A	#N/A	#N/A	#N/A	#N/A	#N/A	#N/A	#N/A	#N/A
3	47163204	3:47163204	15	7.37844e-05	NA	NA	0.896	0	proband_only	NA	UNK	#N/A	SETD2	KNOWN	DDDP135636	M	TRUE	0	NotAssessed		3:47163235	DUP	47163204	47163229	3:47163204-47163229	25	OOF	T	TCTTCTTTCAGGCAATATGGAATTCC		#N/A	#N/A	#N/A	#N/A	#N/A	#N/A	#N/A	#N/A	#N/A
5	139494536	5:139494536	5	7.37844e-05	0	1	0.904	0	trio	NA	UNK	#N/A	PURA	KNOWN	DDDP127976	M	TRUE	0	NotAssessed		#N/A	DEL	139494535	139494541	5:139494535-139494541	6	IF	ATCACCG	A		#N/A	#N/A	#N/A	#N/A	#N/A	#N/A	#N/A	#N/A	#N/A
7	42004869	7:42004869	6	7.37844e-05	NA	NA	0.914	0	proband_only	NA	UNK	#N/A	GLI3	KNOWN	DDDP119824	F	TRUE	6.50068e-05	NotAssessed		#N/A	DUP	42004869	42004875	7:42004869-42004875	6	IF	G	GTGCACC		#N/A	#N/A	#N/A	#N/A	#N/A	#N/A	#N/A	#N/A	#N/A
9	98224217	9:98224217	9	7.37844e-05	0	0	0.888	0	trio	NA	UNK	#N/A	PTCH1	KNOWN	DDDP126332	M	TRUE	0	NotAssessed		9:98224230	DEL	98224216	98224230	9:98224216-98224230	14	OOF	ATTCTTGTAATTGTT	A		#N/A	#N/A	#N/A	#N/A	#N/A	#N/A	#N/A	#N/A	#N/A
9	130413887	9:130413887	5	7.37844e-05	NA	NA	0.86	0	proband_only	NA	UNK	#N/A	STXBP1	KNOWN	DDDP117591	M	TRUE	0	NotAssessed		#N/A	DEL	130413867	130413887	9:130413867-130413887	20	SA	TTTCTCCTTTTTTAGAGATTA	T		#N/A	#N/A	#N/A	#N/A	#N/A	#N/A	#N/A	#N/A	#N/A
X	605163	X:605163	6	0.000368922	NA	NA	0.878	0	proband_only	NA	UNK	#N/A	SHOX	KNOWN	DDDP111539	F	TRUE	0.000127	NotAssessed		#N/A	DUP	605163	605175	X:605163-605175	12	IF	C	CGCACCCGCACCT		#N/A	#N/A	#N/A	#N/A	#N/A	#N/A	#N/A	#N/A	#N/A
X	152959581	X:152959581	5	0.000221353	NA	NA	0.878	0	proband_only	X:152959469	DEL	112	SLC6A8	OTHERSIDE	DDDP115866	M	FALSE	#N/A	#N/A		X:152954300	#N/A	#N/A	#N/A	#N/A	#N/A	#N/A	#N/A	#N/A	Looks like a PPG. Unsure of contribution.	#N/A	#N/A	#N/A	#N/A	#N/A	#N/A	#N/A	#N/A	#N/A
12	49445134	12:49445134	8	0.000295138	NA	NA	0.89	0.25	proband_only	repeats	INS_HERV18_Endogenous	#N/A	KMT2D	OTHERSIDE	DDDP102613	M	FALSE	#N/A	#N/A		12:49445120	#N/A	#N/A	#N/A	#N/A	#N/A	#N/A	#N/A	#N/A		#N/A	#N/A	#N/A	#N/A	#N/A	#N/A	#N/A	#N/A	#N/A
X	128723869	X:128723869	11	7.37844e-05	NA	NA	0.89	0	proband_only	X:128723858	CMPLX_DEL.INS_AAGAGTTCTCGAAGAA	5	OCRL	OTHERSIDE	DDDP130465	F	FALSE	#N/A	#N/A		X:128723858	#N/A	#N/A	#N/A	#N/A	#N/A	#N/A	#N/A	#N/A		#N/A	#N/A	#N/A	#N/A	#N/A	#N/A	#N/A	#N/A	#N/A
12	46244565	12:46244565	17	7.37844e-05	1	0	0.826	0.117647	trio	12:46244551	CMPLX_DEL.INS_CTTGTGG	-7	ARID2	OTHERSIDE	DDDP100419	M	TRUE	#N/A	#N/A		12:46244551	#N/A	#N/A	#N/A	#N/A	#N/A	#N/A	#N/A	#N/A		#N/A	#N/A	#N/A	#N/A	#N/A	#N/A	#N/A	#N/A	#N/A
X	23410640	X:23410640	15	7.37844e-05	NA	NA	0.88	0	proband_only	X:23410503	CMPLX_DEL.INS_TATATCTCCGCATGGGTATAT	-116	PTCHD1	OTHERSIDE	DDDP115467	M	FALSE	#N/A	#N/A		X:23410503	#N/A	#N/A	#N/A	#N/A	#N/A	#N/A	#N/A	#N/A		#N/A	#N/A	#N/A	#N/A	#N/A	#N/A	#N/A	#N/A	#N/A
3	183879754	3:183879754	10	7.37844e-05	NA	NA	0.894	0	proband_only	3:183873594	CMPLX_DEL.INS_TGTAAT	-6154	DVL3	OTHERSIDE	DDDP130049	F	FALSE	#N/A	#N/A		3:183873594	#N/A	#N/A	#N/A	#N/A	#N/A	#N/A	#N/A	#N/A		#N/A	#N/A	#N/A	#N/A	#N/A	#N/A	#N/A	#N/A	#N/A
7	114270026	7:114270026	6	0.000147569	NA	NA	0.78	0	proband_only	7:114269970	CMPLX_DUP.INS_CCAACAACAC	66	FOXP2	OTHERSIDE	DDDP133213	M	FALSE	#N/A	#N/A		7:114269923	#N/A	#N/A	#N/A	#N/A	#N/A	#N/A	#N/A	#N/A		#N/A	#N/A	#N/A	#N/A	#N/A	#N/A	#N/A	#N/A	#N/A
8	144898793	8:144898793	5	7.37844e-05	0	1	0.804	0	trio	8:144898782	DEL	11	PUF60	OTHERSIDE	DDDP112192	F	TRUE	#N/A	#N/A		8:144898784	#N/A	#N/A	#N/A	#N/A	#N/A	#N/A	#N/A	#N/A		#N/A	#N/A	#N/A	#N/A	#N/A	#N/A	#N/A	#N/A	#N/A
9	98224230	9:98224230	5	7.37844e-05	0	0	0.9	0	trio	9:98224216	DEL	14	PTCH1	OTHERSIDE	DDDP126332	M	TRUE	#N/A	#N/A		9:98224217	#N/A	#N/A	#N/A	#N/A	#N/A	#N/A	#N/A	#N/A		#N/A	#N/A	#N/A	#N/A	#N/A	#N/A	#N/A	#N/A	#N/A
17	65862760	17:65862760	7	7.37844e-05	NA	NA	0.88	0	proband_only	17:65862746	DEL	14	BPTF	OTHERSIDE	DDDP101232	M	TRUE	#N/A	#N/A		17:65862749	#N/A	#N/A	#N/A	#N/A	#N/A	#N/A	#N/A	#N/A		#N/A	#N/A	#N/A	#N/A	#N/A	#N/A	#N/A	#N/A	#N/A
19	18896591	19:18896591	6	0.000147569	NA	NA	0.862	0	proband_only	19:18896577	DEL	14	COMP	OTHERSIDE	DDDP133957	M	FALSE	#N/A	#N/A		19:18896579	#N/A	#N/A	#N/A	#N/A	#N/A	#N/A	#N/A	#N/A		#N/A	#N/A	#N/A	#N/A	#N/A	#N/A	#N/A	#N/A	#N/A
5	149755384	5:149755384	6	7.37844e-05	NA	NA	0.902	0	proband_only	5:149755369	DEL	15	TCOF1	OTHERSIDE	DDDP125462	F	TRUE	#N/A	#N/A		5:149755368	#N/A	#N/A	#N/A	#N/A	#N/A	#N/A	#N/A	#N/A		#N/A	#N/A	#N/A	#N/A	#N/A	#N/A	#N/A	#N/A	#N/A
18	31319049	18:31319049	8	0.000295138	NA	NA	0.918	0	proband_only	18:31319034	DEL	15	ASXL3	OTHERSIDE	DDDP131913	F	FALSE	#N/A	#N/A		18:31319049	#N/A	#N/A	#N/A	#N/A	#N/A	#N/A	#N/A	#N/A		#N/A	#N/A	#N/A	#N/A	#N/A	#N/A	#N/A	#N/A	#N/A
18	31319049	18:31319049	6	0.000295138	NA	NA	0.844	0	proband_only	18:31319034	DEL	15	ASXL3	OTHERSIDE	DDDP136344	M	FALSE	#N/A	#N/A		18:31319049	#N/A	#N/A	#N/A	#N/A	#N/A	#N/A	#N/A	#N/A		#N/A	#N/A	#N/A	#N/A	#N/A	#N/A	#N/A	#N/A	#N/A
X	54481928	X:54481928	6	7.37844e-05	1	1	0.874	0	trio	X:54481912	DEL	16	FGD1	OTHERSIDE	DDDP115295	M	FALSE	#N/A	#N/A		X:54481912	#N/A	#N/A	#N/A	#N/A	#N/A	#N/A	#N/A	#N/A		#N/A	#N/A	#N/A	#N/A	#N/A	#N/A	#N/A	#N/A	#N/A
8	41791891	8:41791891	7	7.37844e-05	NA	NA	0.954	0	proband_only	8:41791873	DEL	18	KAT6A	OTHERSIDE	DDDP135609	F	TRUE	#N/A	#N/A		8:41791882	#N/A	#N/A	#N/A	#N/A	#N/A	#N/A	#N/A	#N/A		#N/A	#N/A	#N/A	#N/A	#N/A	#N/A	#N/A	#N/A	#N/A
17	65941708	17:65941708	7	7.37844e-05	NA	NA	0.866	0	proband_only	17:65941726	DEL	18	BPTF	OTHERSIDE	DDDP113134	F	FALSE	#N/A	#N/A		17:65941707	#N/A	#N/A	#N/A	#N/A	#N/A	#N/A	#N/A	#N/A		#N/A	#N/A	#N/A	#N/A	#N/A	#N/A	#N/A	#N/A	#N/A
X	119675456	X:119675456	5	7.37844e-05	NA	NA	0.938	0	proband_only	X:119675438	DEL	18	CUL4B	OTHERSIDE	DDDP139056	M	TRUE	#N/A	#N/A		X:119675439	#N/A	#N/A	#N/A	#N/A	#N/A	#N/A	#N/A	#N/A		#N/A	#N/A	#N/A	#N/A	#N/A	#N/A	#N/A	#N/A	#N/A
15	89400527	15:89400527	5	0.000147569	NA	NA	0.778	0	proband_only	15:89400506	DEL	21	ACAN	OTHERSIDE	DDDP110630	M	FALSE	#N/A	#N/A		15:89400509	#N/A	#N/A	#N/A	#N/A	#N/A	#N/A	#N/A	#N/A		#N/A	#N/A	#N/A	#N/A	#N/A	#N/A	#N/A	#N/A	#N/A
16	86602117	16:86602117	6	0.000295138	NA	NA	0.848	0	proband_only	16:86602096	DEL	21	FOXC2	OTHERSIDE	DDDP125411	M	FALSE	#N/A	#N/A		16:86602109	#N/A	#N/A	#N/A	#N/A	#N/A	#N/A	#N/A	#N/A		#N/A	#N/A	#N/A	#N/A	#N/A	#N/A	#N/A	#N/A	#N/A
22	41573396	22:41573396	7	7.37844e-05	NA	NA	0.886	0	proband_only	22:41573368	DEL	28	EP300	OTHERSIDE	DDDP122864	F	TRUE	#N/A	#N/A		22:41573370	#N/A	#N/A	#N/A	#N/A	#N/A	#N/A	#N/A	#N/A		#N/A	#N/A	#N/A	#N/A	#N/A	#N/A	#N/A	#N/A	#N/A
2	230656776	2:230656776	17	7.37844e-05	0	0	0.792	0	trio	2:230656738	DEL	38	TRIP12	OTHERSIDE	DDDP114695	F	FALSE	#N/A	#N/A		2:230656746	#N/A	#N/A	#N/A	#N/A	#N/A	#N/A	#N/A	#N/A		#N/A	#N/A	#N/A	#N/A	#N/A	#N/A	#N/A	#N/A	#N/A
X	153296122	X:153296122	16	0.000221353	NA	NA	0.822	0	proband_only	X:153296081	DEL	41	MECP2	OTHERSIDE	DDDP120943	F	TRUE	#N/A	#N/A		X:153296086	#N/A	#N/A	#N/A	#N/A	#N/A	#N/A	#N/A	#N/A		#N/A	#N/A	#N/A	#N/A	#N/A	#N/A	#N/A	#N/A	#N/A
X	153296115	X:153296115	12	0.000147569	0	0	0.826	0	trio	X:153296071	DEL	44	MECP2	OTHERSIDE	DDDP137948	F	FALSE	#N/A	#N/A		X:153296077	#N/A	#N/A	#N/A	#N/A	#N/A	#N/A	#N/A	#N/A		#N/A	#N/A	#N/A	#N/A	#N/A	#N/A	#N/A	#N/A	#N/A
2	45169384	2:45169384	5	7.37844e-05	NA	NA	0.722	0	proband_only	2:45169336	DEL	48	SIX3	OTHERSIDE	DDDP136021	M	FALSE	#N/A	#N/A		2:45169368	#N/A	#N/A	#N/A	#N/A	#N/A	#N/A	#N/A	#N/A		#N/A	#N/A	#N/A	#N/A	#N/A	#N/A	#N/A	#N/A	#N/A
X	152959723	X:152959723	13	0.000221353	NA	NA	0.864	0	proband_only	X:152959799	DEL	76	SLC6A8	OTHERSIDE	DDDP105156	M	FALSE	#N/A	#N/A		X:152954300	#N/A	#N/A	#N/A	#N/A	#N/A	#N/A	#N/A	#N/A		#N/A	#N/A	#N/A	#N/A	#N/A	#N/A	#N/A	#N/A	#N/A
X	152959723	X:152959723	7	0.000221353	NA	NA	0.86	0.428571	proband_only	X:152959799	DEL	76	SLC6A8	OTHERSIDE	DDDP115866	M	FALSE	#N/A	#N/A		X:152954300	#N/A	#N/A	#N/A	#N/A	#N/A	#N/A	#N/A	#N/A		#N/A	#N/A	#N/A	#N/A	#N/A	#N/A	#N/A	#N/A	#N/A
X	152959798	X:152959798	10	0.000221353	NA	NA	0.88	0	proband_only	X:152959722	DEL	76	SLC6A8	OTHERSIDE	DDDP105156	M	FALSE	#N/A	#N/A		X:152954300	#N/A	#N/A	#N/A	#N/A	#N/A	#N/A	#N/A	#N/A		#N/A	#N/A	#N/A	#N/A	#N/A	#N/A	#N/A	#N/A	#N/A
X	152959798	X:152959798	11	0.000221353	NA	NA	0.834	0	proband_only	X:152959722	DEL	76	SLC6A8	OTHERSIDE	DDDP115866	M	FALSE	#N/A	#N/A		X:152954300	#N/A	#N/A	#N/A	#N/A	#N/A	#N/A	#N/A	#N/A		#N/A	#N/A	#N/A	#N/A	#N/A	#N/A	#N/A	#N/A	#N/A
X	152959902	X:152959902	10	7.37844e-05	NA	NA	0.674	0	proband_only	X:152959988	DEL	86	SLC6A8	OTHERSIDE	DDDP105156	M	FALSE	#N/A	#N/A		X:152954300	#N/A	#N/A	#N/A	#N/A	#N/A	#N/A	#N/A	#N/A		#N/A	#N/A	#N/A	#N/A	#N/A	#N/A	#N/A	#N/A	#N/A
X	152958633	X:152958633	7	7.37844e-05	NA	NA	0.894	0	proband_only	X:152958720	DEL	87	SLC6A8	OTHERSIDE	DDDP105156	M	FALSE	#N/A	#N/A		X:152954300	#N/A	#N/A	#N/A	#N/A	#N/A	#N/A	#N/A	#N/A		#N/A	#N/A	#N/A	#N/A	#N/A	#N/A	#N/A	#N/A	#N/A
X	152958715	X:152958715	8	0.000147569	NA	NA	0.898	0	proband_only	X:152958628	DEL	87	SLC6A8	OTHERSIDE	DDDP105156	M	FALSE	#N/A	#N/A		X:152954300	#N/A	#N/A	#N/A	#N/A	#N/A	#N/A	#N/A	#N/A		#N/A	#N/A	#N/A	#N/A	#N/A	#N/A	#N/A	#N/A	#N/A
2	200137076	2:200137076	11	7.37844e-05	0	0	0.846	0.0909091	trio	2:200136986	DEL	90	SATB2	OTHERSIDE	DDDP111176	M	TRUE	#N/A	#N/A		2:200136988	#N/A	#N/A	#N/A	#N/A	#N/A	#N/A	#N/A	#N/A		#N/A	#N/A	#N/A	#N/A	#N/A	#N/A	#N/A	#N/A	#N/A
12	65564316	12:65564316	12	7.37844e-05	NA	NA	0.91	0	proband_only	12:65564206	DEL	110	LEMD3	OTHERSIDE	DDDP136121	M	TRUE	#N/A	#N/A		12:65564207	#N/A	#N/A	#N/A	#N/A	#N/A	#N/A	#N/A	#N/A		#N/A	#N/A	#N/A	#N/A	#N/A	#N/A	#N/A	#N/A	#N/A
X	152959581	X:152959581	6	0.000221353	NA	NA	0.91	0	proband_only	X:152959469	DEL	112	SLC6A8	OTHERSIDE	DDDP105156	M	FALSE	#N/A	#N/A		X:152954300	#N/A	#N/A	#N/A	#N/A	#N/A	#N/A	#N/A	#N/A		#N/A	#N/A	#N/A	#N/A	#N/A	#N/A	#N/A	#N/A	#N/A
X	152960344	X:152960344	5	7.37844e-05	NA	NA	0.792	0	proband_only	X:152960528	DEL	184	SLC6A8	OTHERSIDE	DDDP105156	M	FALSE	#N/A	#N/A		X:152954300	#N/A	#N/A	#N/A	#N/A	#N/A	#N/A	#N/A	#N/A		#N/A	#N/A	#N/A	#N/A	#N/A	#N/A	#N/A	#N/A	#N/A
X	153296272	X:153296272	24	7.37844e-05	0	1	0.876	0.0416667	trio	X:153296084	DEL	188	MECP2	OTHERSIDE	DDDP112981	F	TRUE	#N/A	#N/A		X:153296089	#N/A	#N/A	#N/A	#N/A	#N/A	#N/A	#N/A	#N/A		#N/A	#N/A	#N/A	#N/A	#N/A	#N/A	#N/A	#N/A	#N/A
X	152959356	X:152959356	5	7.37844e-05	NA	NA	0.906	0	proband_only	X:152959038	DEL	318	SLC6A8	OTHERSIDE	DDDP105156	M	FALSE	#N/A	#N/A		X:152954300	#N/A	#N/A	#N/A	#N/A	#N/A	#N/A	#N/A	#N/A		#N/A	#N/A	#N/A	#N/A	#N/A	#N/A	#N/A	#N/A	#N/A
X	152955962	X:152955962	13	0.000147569	NA	NA	0.664	0	proband_only	X:152956759	DEL	797	SLC6A8	OTHERSIDE	DDDP105156	M	FALSE	#N/A	#N/A		X:152954300	#N/A	#N/A	#N/A	#N/A	#N/A	#N/A	#N/A	#N/A		#N/A	#N/A	#N/A	#N/A	#N/A	#N/A	#N/A	#N/A	#N/A
X	106884129	X:106884129	7	0.000221353	NA	NA	0.818	0	proband_only	X:106882706	DEL	1423	PRPS1	OTHERSIDE	DDDP135494	M	FALSE	#N/A	#N/A		X:106882708	#N/A	#N/A	#N/A	#N/A	#N/A	#N/A	#N/A	#N/A		#N/A	#N/A	#N/A	#N/A	#N/A	#N/A	#N/A	#N/A	#N/A
X	152955827	X:152955827	12	7.37844e-05	NA	NA	0.912	0	proband_only	X:152954289	DEL	1538	SLC6A8	OTHERSIDE	DDDP105156	M	FALSE	#N/A	#N/A		X:152954300	#N/A	#N/A	#N/A	#N/A	#N/A	#N/A	#N/A	#N/A		#N/A	#N/A	#N/A	#N/A	#N/A	#N/A	#N/A	#N/A	#N/A
X	106890999	X:106890999	12	0.000368922	NA	NA	0.808	0	proband_only	X:106893173	DEL	2174	PRPS1	OTHERSIDE	DDDP135494	M	FALSE	#N/A	#N/A		X:106882708	#N/A	#N/A	#N/A	#N/A	#N/A	#N/A	#N/A	#N/A		#N/A	#N/A	#N/A	#N/A	#N/A	#N/A	#N/A	#N/A	#N/A
X	106893167	X:106893167	11	0.000368922	NA	NA	0.89	0	proband_only	X:106890993	DEL	2174	PRPS1	OTHERSIDE	DDDP135494	M	FALSE	#N/A	#N/A		X:106882708	#N/A	#N/A	#N/A	#N/A	#N/A	#N/A	#N/A	#N/A		#N/A	#N/A	#N/A	#N/A	#N/A	#N/A	#N/A	#N/A	#N/A
X	106890835	X:106890835	11	0.000368922	NA	NA	0.864	0	proband_only	X:106888580	DEL	2255	PRPS1	OTHERSIDE	DDDP135494	M	FALSE	#N/A	#N/A		X:106882708	#N/A	#N/A	#N/A	#N/A	#N/A	#N/A	#N/A	#N/A		#N/A	#N/A	#N/A	#N/A	#N/A	#N/A	#N/A	#N/A	#N/A
X	106888404	X:106888404	8	0.000368922	NA	NA	0.858	0	proband_only	X:106885718	DEL	2686	PRPS1	OTHERSIDE	DDDP135494	M	FALSE	#N/A	#N/A		X:106882708	#N/A	#N/A	#N/A	#N/A	#N/A	#N/A	#N/A	#N/A		#N/A	#N/A	#N/A	#N/A	#N/A	#N/A	#N/A	#N/A	#N/A
5	88027577	5:88027577	9	7.37844e-05	0	0	0.872	0.222222	trio	5:88024455	DEL	3122	MEF2C	OTHERSIDE	DDDP113711	M	TRUE	#N/A	#N/A		5:88024461	#N/A	#N/A	#N/A	#N/A	#N/A	#N/A	#N/A	#N/A		#N/A	#N/A	#N/A	#N/A	#N/A	#N/A	#N/A	#N/A	#N/A
17	57697485	17:57697485	7	0.000221353	NA	NA	0.942	0	proband_only	17:57692737	DEL	4748	CLTC	OTHERSIDE	DDDP137748	F	FALSE	#N/A	#N/A	307095; 307096	17:57692738	#N/A	#N/A	#N/A	#N/A	#N/A	#N/A	#N/A	#N/A		#N/A	#N/A	#N/A	#N/A	#N/A	#N/A	#N/A	#N/A	#N/A
X	41526655	X:41526655	5	7.37844e-05	NA	NA	0.746	0	proband_only	X:41519809	DEL	6846	CASK	OTHERSIDE	DDDP136325	F	FALSE	#N/A	#N/A		X:41519811	#N/A	#N/A	#N/A	#N/A	#N/A	#N/A	#N/A	#N/A		#N/A	#N/A	#N/A	#N/A	#N/A	#N/A	#N/A	#N/A	#N/A
10	131757931	10:131757931	9	7.37844e-05	NA	NA	0.898	0	proband_only	10:131750926	DEL	7005	EBF3	OTHERSIDE	DDDP113140	M	FALSE	#N/A	#N/A		10:131750927	#N/A	#N/A	#N/A	#N/A	#N/A	#N/A	#N/A	#N/A		#N/A	#N/A	#N/A	#N/A	#N/A	#N/A	#N/A	#N/A	#N/A
12	116545298	12:116545298	10	0.000147569	0	NA	0.834	0	duo_mum	12:116534528	DEL	10770	MED13L	OTHERSIDE	DDDP129835	F	FALSE	#N/A	#N/A		12:116534532	#N/A	#N/A	#N/A	#N/A	#N/A	#N/A	#N/A	#N/A		#N/A	#N/A	#N/A	#N/A	#N/A	#N/A	#N/A	#N/A	#N/A
12	49427331	12:49427331	5	0.000147569	NA	NA	0.866	0	proband_only	12:49427325	DUP	6	KMT2D	OTHERSIDE	DDDP121344	M	FALSE	#N/A	#N/A		12:49427314	#N/A	#N/A	#N/A	#N/A	#N/A	#N/A	#N/A	#N/A		#N/A	#N/A	#N/A	#N/A	#N/A	#N/A	#N/A	#N/A	#N/A
2	3391652	2:3391652	5	0.000221353	NA	NA	0.916	0	proband_only	2:3391643	DUP	9	TRAPPC12	OTHERSIDE	DDDP125955	F	FALSE	#N/A	#N/A		2:3391639	#N/A	#N/A	#N/A	#N/A	#N/A	#N/A	#N/A	#N/A		#N/A	#N/A	#N/A	#N/A	#N/A	#N/A	#N/A	#N/A	#N/A
8	61777793	8:61777793	8	7.37844e-05	NA	NA	0.914	0	proband_only	8:61777784	DUP	9	CHD7	OTHERSIDE	DDDP113931	M	FALSE	#N/A	#N/A		8:61777772	#N/A	#N/A	#N/A	#N/A	#N/A	#N/A	#N/A	#N/A		#N/A	#N/A	#N/A	#N/A	#N/A	#N/A	#N/A	#N/A	#N/A
16	30749674	16:30749674	9	7.37844e-05	NA	NA	0.776	0	proband_only	16:30749665	DUP	9	SRCAP	OTHERSIDE	DDDP138139	M	FALSE	#N/A	#N/A		16:30749661	#N/A	#N/A	#N/A	#N/A	#N/A	#N/A	#N/A	#N/A		#N/A	#N/A	#N/A	#N/A	#N/A	#N/A	#N/A	#N/A	#N/A
8	41794791	8:41794791	9	7.37844e-05	0	1	0.886	0	trio	8:41794780	DUP	11	KAT6A	OTHERSIDE	DDDP113419	F	TRUE	#N/A	#N/A		8:41794780	#N/A	#N/A	#N/A	#N/A	#N/A	#N/A	#N/A	#N/A		#N/A	#N/A	#N/A	#N/A	#N/A	#N/A	#N/A	#N/A	#N/A
3	71027045	3:71027045	10	7.37844e-05	NA	NA	0.824	0	proband_only	3:71027032	DUP	13	FOXP1	OTHERSIDE	DDDP105500	F	TRUE	#N/A	#N/A		3:71027032	#N/A	#N/A	#N/A	#N/A	#N/A	#N/A	#N/A	#N/A		#N/A	#N/A	#N/A	#N/A	#N/A	#N/A	#N/A	#N/A	#N/A
13	115090227	13:115090227	19	0.000221353	NA	NA	0.888	0	proband_only	13:115090212	DUP	15	CHAMP1	OTHERSIDE	DDDP137793	M	TRUE	#N/A	#N/A		13:115090208	#N/A	#N/A	#N/A	#N/A	#N/A	#N/A	#N/A	#N/A		#N/A	#N/A	#N/A	#N/A	#N/A	#N/A	#N/A	#N/A	#N/A
22	41542814	22:41542814	11	7.37844e-05	NA	NA	0.846	0	proband_only	22:41542799	DUP	15	EP300	OTHERSIDE	DDDP136246	M	TRUE	#N/A	#N/A		22:41542798	#N/A	#N/A	#N/A	#N/A	#N/A	#N/A	#N/A	#N/A		#N/A	#N/A	#N/A	#N/A	#N/A	#N/A	#N/A	#N/A	#N/A
X	39932199	X:39932199	6	7.37844e-05	NA	NA	0.866	0	proband_only	X:39932184	DUP	15	BCOR	OTHERSIDE	DDDP132443	M	TRUE	#N/A	#N/A		X:39932182	#N/A	#N/A	#N/A	#N/A	#N/A	#N/A	#N/A	#N/A		#N/A	#N/A	#N/A	#N/A	#N/A	#N/A	#N/A	#N/A	#N/A
15	25620801	15:25620801	12	7.37844e-05	0	0	0.772	0.25	trio	15:25620784	DUP	17	UBE3A	OTHERSIDE	DDDP105471	M	TRUE	#N/A	#N/A		15:25620784	#N/A	#N/A	#N/A	#N/A	#N/A	#N/A	#N/A	#N/A		#N/A	#N/A	#N/A	#N/A	#N/A	#N/A	#N/A	#N/A	#N/A
1	244218078	1:244218078	7	0.000147569	NA	NA	0.91	0.285714	proband_only	1:244218060	DUP	18	ZBTB18	OTHERSIDE	DDDP104159	F	TRUE	#N/A	#N/A		1:244218052	#N/A	#N/A	#N/A	#N/A	#N/A	#N/A	#N/A	#N/A		#N/A	#N/A	#N/A	#N/A	#N/A	#N/A	#N/A	#N/A	#N/A
8	117859918	8:117859918	9	7.37844e-05	0	1	0.768	0	trio	8:117859896	DUP	22	RAD21	OTHERSIDE	DDDP121237	M	FALSE	#N/A	#N/A		8:117859896	#N/A	#N/A	#N/A	#N/A	#N/A	#N/A	#N/A	#N/A		#N/A	#N/A	#N/A	#N/A	#N/A	#N/A	#N/A	#N/A	#N/A
16	89348497	16:89348497	9	7.37844e-05	NA	NA	0.82	0	proband_only	16:89348473	DUP	24	ANKRD11	OTHERSIDE	DDDP106587	M	TRUE	#N/A	#N/A		16:89348451	#N/A	#N/A	#N/A	#N/A	#N/A	#N/A	#N/A	#N/A		#N/A	#N/A	#N/A	#N/A	#N/A	#N/A	#N/A	#N/A	#N/A
1	8418700	1:8418700	10	7.37844e-05	NA	NA	0.846	0	proband_only	1:8418670	DUP	30	RERE	OTHERSIDE	DDDP136401	F	FALSE	#N/A	#N/A		1:8418640	#N/A	#N/A	#N/A	#N/A	#N/A	#N/A	#N/A	#N/A		#N/A	#N/A	#N/A	#N/A	#N/A	#N/A	#N/A	#N/A	#N/A
18	53146516	18:53146516	8	7.37844e-05	NA	NA	0.722	0	proband_only	18:53146485	DUP	31	TCF4	OTHERSIDE	DDDP105561	M	FALSE	#N/A	#N/A		18:53146485	#N/A	#N/A	#N/A	#N/A	#N/A	#N/A	#N/A	#N/A		#N/A	#N/A	#N/A	#N/A	#N/A	#N/A	#N/A	#N/A	#N/A
12	13720089	12:13720089	12	7.37844e-05	NA	NA	0.794	0	proband_only	12:13720056	DUP	33	GRIN2B	OTHERSIDE	DDDP101853	M	TRUE	#N/A	#N/A		12:13720056	#N/A	#N/A	#N/A	#N/A	#N/A	#N/A	#N/A	#N/A		#N/A	#N/A	#N/A	#N/A	#N/A	#N/A	#N/A	#N/A	#N/A
X	19377175	X:19377175	18	7.37844e-05	NA	NA	0.806	0.444444	proband_only	X:19377093	DUP	82	PDHA1	OTHERSIDE	DDDP109810	F	FALSE	#N/A	#N/A		X:19377092	#N/A	#N/A	#N/A	#N/A	#N/A	#N/A	#N/A	#N/A		#N/A	#N/A	#N/A	#N/A	#N/A	#N/A	#N/A	#N/A	#N/A
X	23410720	X:23410720	11	7.37844e-05	NA	NA	0.78	0	proband_only	X:23410481	DUP	239	PTCHD1	OTHERSIDE	DDDP115467	M	FALSE	#N/A	#N/A		X:23410503	#N/A	#N/A	#N/A	#N/A	#N/A	#N/A	#N/A	#N/A		#N/A	#N/A	#N/A	#N/A	#N/A	#N/A	#N/A	#N/A	#N/A
16	89352138	16:89352138	8	7.37844e-05	NA	NA	0.76	0	proband_only	16:89348936	DUP	3202	ANKRD11	OTHERSIDE	DDDP106809	M	FALSE	#N/A	#N/A		16:89348932	#N/A	#N/A	#N/A	#N/A	#N/A	#N/A	#N/A	#N/A		#N/A	#N/A	#N/A	#N/A	#N/A	#N/A	#N/A	#N/A	#N/A
7	69399686	7:69399686	13	7.37844e-05	NA	NA	0.852	0	proband_only	7:69363581	DUP	36105	AUTS2	OTHERSIDE	DDDP114032	M	FALSE	#N/A	#N/A		7:69363581	#N/A	#N/A	#N/A	#N/A	#N/A	#N/A	#N/A	#N/A		#N/A	#N/A	#N/A	#N/A	#N/A	#N/A	#N/A	#N/A	#N/A
12	49445134	12:49445134	11	0.000295138	NA	NA	0.922	0.181818	proband_only	repeats	INS_HERV18_Endogenous	#N/A	KMT2D	OTHERSIDE	DDDP111581	M	FALSE	#N/A	#N/A		12:49445120	#N/A	#N/A	#N/A	#N/A	#N/A	#N/A	#N/A	#N/A		#N/A	#N/A	#N/A	#N/A	#N/A	#N/A	#N/A	#N/A	#N/A
17	65822341	17:65822341	5	7.37844e-05	NA	NA	0.832	0	proband_only	12:2039018	TRANSSEGDUP	#N/A	BPTF	OTHERSIDE	DDDP104202	M	TRUE	#N/A	#N/A		17:65822325	#N/A	#N/A	#N/A	#N/A	#N/A	#N/A	#N/A	#N/A		#N/A	#N/A	#N/A	#N/A	#N/A	#N/A	#N/A	#N/A	#N/A
1	27876704	1:27876704	7	7.37844e-05	0	0	0.872	0	trio	NA	UNK	#N/A	AHDC1	OTHERSIDE	DDDP131705	F	TRUE	#N/A	#N/A		1:27876676	#N/A	#N/A	#N/A	#N/A	#N/A	#N/A	#N/A	#N/A		#N/A	#N/A	#N/A	#N/A	#N/A	#N/A	#N/A	#N/A	#N/A
3	47163235	3:47163235	13	7.37844e-05	NA	NA	0.854	0	proband_only	NA	UNK	#N/A	SETD2	OTHERSIDE	DDDP135636	M	TRUE	#N/A	#N/A		3:47163204	#N/A	#N/A	#N/A	#N/A	#N/A	#N/A	#N/A	#N/A		#N/A	#N/A	#N/A	#N/A	#N/A	#N/A	#N/A	#N/A	#N/A
7	151878899	7:151878899	14	7.37844e-05	NA	NA	0.892	0	proband_only	NA	UNK	#N/A	KMT2C	OTHERSIDE	DDDP100602	F	FALSE	#N/A	#N/A		7:151876925	#N/A	#N/A	#N/A	#N/A	#N/A	#N/A	#N/A	#N/A		#N/A	#N/A	#N/A	#N/A	#N/A	#N/A	#N/A	#N/A	#N/A
16	30976130	16:30976130	20	7.37844e-05	NA	NA	0.854	0	proband_only	NA	UNK	#N/A	SETD1A	OTHERSIDE	DDDP128385	M	FALSE	#N/A	#N/A		16:30976095	#N/A	#N/A	#N/A	#N/A	#N/A	#N/A	#N/A	#N/A		#N/A	#N/A	#N/A	#N/A	#N/A	#N/A	#N/A	#N/A	#N/A
16	89390774	16:89390774	7	7.37844e-05	NA	NA	0.898	0	proband_only	NA	UNK	#N/A	ANKRD11	OTHERSIDE	DDDP122864	F	TRUE	#N/A	#N/A		16:89390758	#N/A	#N/A	#N/A	#N/A	#N/A	#N/A	#N/A	#N/A		#N/A	#N/A	#N/A	#N/A	#N/A	#N/A	#N/A	#N/A	#N/A
X	106885592	X:106885592	8	0.000147569	NA	NA	0.912	0	proband_only	NA	UNK	#N/A	PRPS1	OTHERSIDE	DDDP135494	M	FALSE	#N/A	#N/A		X:106882708	#N/A	#N/A	#N/A	#N/A	#N/A	#N/A	#N/A	#N/A		#N/A	#N/A	#N/A	#N/A	#N/A	#N/A	#N/A	#N/A	#N/A
X	106885720	X:106885720	10	0.000221353	NA	NA	0.826	0	proband_only	NA	UNK	#N/A	PRPS1	OTHERSIDE	DDDP135494	M	FALSE	#N/A	#N/A		X:106882708	#N/A	#N/A	#N/A	#N/A	#N/A	#N/A	#N/A	#N/A		#N/A	#N/A	#N/A	#N/A	#N/A	#N/A	#N/A	#N/A	#N/A
X	152957009	X:152957009	11	0.000221353	NA	NA	0.856	0	proband_only	NA	UNK	#N/A	SLC6A8	OTHERSIDE	DDDP105156	M	FALSE	#N/A	#N/A		X:152954300	#N/A	#N/A	#N/A	#N/A	#N/A	#N/A	#N/A	#N/A		#N/A	#N/A	#N/A	#N/A	#N/A	#N/A	#N/A	#N/A	#N/A
X	152957562	X:152957562	9	7.37844e-05	NA	NA	0.796	0	proband_only	NA	UNK	#N/A	SLC6A8	OTHERSIDE	DDDP105156	M	FALSE	#N/A	#N/A		X:152954300	#N/A	#N/A	#N/A	#N/A	#N/A	#N/A	#N/A	#N/A		#N/A	#N/A	#N/A	#N/A	#N/A	#N/A	#N/A	#N/A	#N/A
X	152958916	X:152958916	5	7.37844e-05	NA	NA	0.834	0	proband_only	NA	UNK	#N/A	SLC6A8	OTHERSIDE	DDDP105156	M	FALSE	#N/A	#N/A		X:152954300	#N/A	#N/A	#N/A	#N/A	#N/A	#N/A	#N/A	#N/A		#N/A	#N/A	#N/A	#N/A	#N/A	#N/A	#N/A	#N/A	#N/A
X	152960089	X:152960089	8	0.000147569	NA	NA	0.74	0	proband_only	NA	UNK	#N/A	SLC6A8	OTHERSIDE	DDDP105156	M	FALSE	#N/A	#N/A		X:152954300	#N/A	#N/A	#N/A	#N/A	#N/A	#N/A	#N/A	#N/A		#N/A	#N/A	#N/A	#N/A	#N/A	#N/A	#N/A	#N/A	#N/A
X	152960526	X:152960526	10	0.000147569	NA	NA	0.902	0	proband_only	NA	UNK	#N/A	SLC6A8	OTHERSIDE	DDDP105156	M	FALSE	#N/A	#N/A		X:152954300	#N/A	#N/A	#N/A	#N/A	#N/A	#N/A	#N/A	#N/A		#N/A	#N/A	#N/A	#N/A	#N/A	#N/A	#N/A	#N/A	#N/A
X	153296267	X:153296267	13	7.37844e-05	0	0	0.802	0	trio	NA	UNK	#N/A	MECP2	OTHERSIDE	DDDP125174	F	FALSE	#N/A	#N/A		X:153296078	#N/A	#N/A	#N/A	#N/A	#N/A	#N/A	#N/A	#N/A		#N/A	#N/A	#N/A	#N/A	#N/A	#N/A	#N/A	#N/A	#N/A
X	153296336	X:153296336	18	7.37844e-05	0	1	0.938	0	trio	NA	UNK	#N/A	MECP2	OTHERSIDE	DDDP114443	F	FALSE	#N/A	#N/A		X:153295994	#N/A	#N/A	#N/A	#N/A	#N/A	#N/A	#N/A	#N/A		#N/A	#N/A	#N/A	#N/A	#N/A	#N/A	#N/A	#N/A	#N/A
9	131395850	9:131395850	7	7.37844e-05	0	0	0.89	0	trio	9:131395816	DEL	34	SPTAN1	PARENTAL CONTRIBUTION	DDDP103656	F	FALSE	#N/A	#N/A		#N/A	#N/A	#N/A	#N/A	#N/A	#N/A	#N/A	#N/A	#N/A	Abundant parental SRs at similar locus but not exact breakpoint. Parental SRs are not picked up due to an alignment issue.	#N/A	#N/A	#N/A	#N/A	#N/A	#N/A	#N/A	#N/A	#N/A
3	136059329	3:136059329	5	0.000147569	0	1	0.882	0	trio	3:136059321	DEL	8	STAG1	PARENTAL CONTRIBUTION	DDDP116148	F	FALSE	#N/A	#N/A		#N/A	#N/A	#N/A	#N/A	#N/A	#N/A	#N/A	#N/A	#N/A		#N/A	#N/A	#N/A	#N/A	#N/A	#N/A	#N/A	#N/A	#N/A
2	208631704	2:208631704	5	7.37844e-05	0	0	0.856	0	trio	2:208631695	DEL	9	FZD5	PARENTAL CONTRIBUTION	DDDP112143	M	FALSE	#N/A	#N/A		#N/A	#N/A	#N/A	#N/A	#N/A	#N/A	#N/A	#N/A	#N/A		#N/A	#N/A	#N/A	#N/A	#N/A	#N/A	#N/A	#N/A	#N/A
2	228148956	2:228148956	5	7.37844e-05	0	1	0.878	0	trio	2:228148945	DEL	11	COL4A3	PARENTAL CONTRIBUTION	DDDP101848	M	FALSE	#N/A	#N/A		#N/A	#N/A	#N/A	#N/A	#N/A	#N/A	#N/A	#N/A	#N/A		#N/A	#N/A	#N/A	#N/A	#N/A	#N/A	#N/A	#N/A	#N/A
6	143075057	6:143075057	5	7.37844e-05	0	0	0.862	0	trio	6:143075045	DEL	12	HIVEP2	PARENTAL CONTRIBUTION	DDDP114307	F	FALSE	#N/A	#N/A		#N/A	#N/A	#N/A	#N/A	#N/A	#N/A	#N/A	#N/A	#N/A		#N/A	#N/A	#N/A	#N/A	#N/A	#N/A	#N/A	#N/A	#N/A
X	149639338	X:149639338	5	0.000147569	0	1	0.868	0	trio	X:149639350	DEL	12	MAMLD1	PARENTAL CONTRIBUTION	DDDP104833	F	FALSE	#N/A	#N/A		#N/A	#N/A	#N/A	#N/A	#N/A	#N/A	#N/A	#N/A	#N/A		#N/A	#N/A	#N/A	#N/A	#N/A	#N/A	#N/A	#N/A	#N/A
X	48760589	X:48760589	5	0.000147569	0	1	0.818	0	trio	X:48760604	DEL	15	SLC35A2	PARENTAL CONTRIBUTION	DDDP121377	M	FALSE	#N/A	#N/A		#N/A	#N/A	#N/A	#N/A	#N/A	#N/A	#N/A	#N/A	#N/A		#N/A	#N/A	#N/A	#N/A	#N/A	#N/A	#N/A	#N/A	#N/A
X	54481912	X:54481912	5	7.37844e-05	1	0	0.92	0	trio	X:54481928	DEL	16	FGD1	PARENTAL CONTRIBUTION	DDDP115295	M	FALSE	#N/A	#N/A		X:54481928	#N/A	#N/A	#N/A	#N/A	#N/A	#N/A	#N/A	#N/A		#N/A	#N/A	#N/A	#N/A	#N/A	#N/A	#N/A	#N/A	#N/A
12	65563628	12:65563628	6	0.000147569	1	0	0.842	0.166667	trio	12:65563604	DEL	24	LEMD3	PARENTAL CONTRIBUTION	DDDP118276	F	FALSE	#N/A	#N/A		#N/A	#N/A	#N/A	#N/A	#N/A	#N/A	#N/A	#N/A	#N/A		#N/A	#N/A	#N/A	#N/A	#N/A	#N/A	#N/A	#N/A	#N/A
20	57429562	20:57429562	5	0.000221353	0	0	0.746	0	trio	20:57429589	DEL	27	GNAS	PARENTAL CONTRIBUTION	DDDP134411	F	FALSE	#N/A	#N/A		#N/A	#N/A	#N/A	#N/A	#N/A	#N/A	#N/A	#N/A	#N/A		#N/A	#N/A	#N/A	#N/A	#N/A	#N/A	#N/A	#N/A	#N/A
20	57429562	20:57429562	8	0.000221353	0	0	0.884	0	trio	20:57429589	DEL	27	GNAS	PARENTAL CONTRIBUTION	DDDP137434	M	FALSE	#N/A	#N/A		#N/A	#N/A	#N/A	#N/A	#N/A	#N/A	#N/A	#N/A	#N/A		#N/A	#N/A	#N/A	#N/A	#N/A	#N/A	#N/A	#N/A	#N/A
6	1611849	6:1611849	5	7.37844e-05	1	0	0.624	0	trio	6:1611840	DUP	9	FOXC1	PARENTAL CONTRIBUTION	DDDP122134	F	FALSE	#N/A	#N/A		#N/A	#N/A	#N/A	#N/A	#N/A	#N/A	#N/A	#N/A	#N/A		#N/A	#N/A	#N/A	#N/A	#N/A	#N/A	#N/A	#N/A	#N/A
7	42005735	7:42005735	5	7.37844e-05	1	0	0.892	0	trio	7:42005717	DUP	18	GLI3	PARENTAL CONTRIBUTION	DDDP101135	M	FALSE	#N/A	#N/A		#N/A	#N/A	#N/A	#N/A	#N/A	#N/A	#N/A	#N/A	#N/A		#N/A	#N/A	#N/A	#N/A	#N/A	#N/A	#N/A	#N/A	#N/A
7	73474820	7:73474820	5	7.37844e-05	0	0	0.886	0	trio	7:73474766	DUP	54	ELN	PARENTAL CONTRIBUTION	DDDP139267	F	FALSE	#N/A	#N/A		#N/A	#N/A	#N/A	#N/A	#N/A	#N/A	#N/A	#N/A	#N/A		#N/A	#N/A	#N/A	#N/A	#N/A	#N/A	#N/A	#N/A	#N/A
17	57738834	17:57738834	5	7.37844e-05	0	1	0.744	0.2	trio	17:57738762	DUP	72	CLTC	PARENTAL CONTRIBUTION	DDDP112640	M	FALSE	#N/A	#N/A		#N/A	#N/A	#N/A	#N/A	#N/A	#N/A	#N/A	#N/A	#N/A		#N/A	#N/A	#N/A	#N/A	#N/A	#N/A	#N/A	#N/A	#N/A
6	45390487	6:45390487	5	7.37844e-05	1	0	0.768	0	trio	NA	UNK	#N/A	RUNX2	PARENTAL CONTRIBUTION	DDDP101816	M	FALSE	#N/A	#N/A		#N/A	#N/A	#N/A	#N/A	#N/A	#N/A	#N/A	#N/A	#N/A		#N/A	#N/A	#N/A	#N/A	#N/A	#N/A	#N/A	#N/A	#N/A
5	86564560	5:86564560	6	0.000147569	NA	NA	0.864	0	proband_only	5:86564539	DEL	21	RASA1	REPORT	DDDP132303	M	FALSE	9.17398e-05	NotAssessed		#N/A	DEL	86564539	86564560	5:86564539-86564560	21	IF	ACTGCTGCTGGCGTAGCTGGTG	A		FALSE	#N/A	#N/A	#N/A	DNR	#N/A	#N/A	#N/A	#N/A
2	3391639	2:3391639	5	0.000147569	NA	NA	0.94	0	proband_only	2:3391648	DUP	9	TRAPPC12	REPORT	DDDP125955	F	FALSE	4.93778e-05	NotAssessed		2:3391652	DUP	3391639	3391648	2:3391639-3391648	9	IF	C	CGGGCGACCT		FALSE	#N/A	#N/A	#N/A	DNR	#N/A	#N/A	#N/A	#N/A
X	23410503	X:23410503	9	7.37844e-05	NA	NA	0.6	0.444444	proband_only	X:23410640	CMPLX_DEL.INS_TATATCTCCGCATGGGTATAT	-116	PTCHD1	REPORT	DDDP115467	M	FALSE	0	NotAssessed		X:23410640; X:23410720	CMPLX_DEL	23410503	23410720	X:23410503-23410720	217	LARGE	G	#N/A	This is a pretty clear DUP/DEL. Duplication happened (as indicated by sequence at right breakpoint), and then DEL of ~130bp of the 5' end. Only deletes non-coding sequence. Hemizygous in Male proband.	TRUE	Validated	CCTCAGTCTCCCAAGTTGCT	CAGAAAATCCTGGCTGCCTC	REPORT	Likely pathogenic	Uncertain	FALSE	Not Assessed
2	51149163	2:51149163	5	7.37844e-05	NA	NA	0.748	0	proband_only	2:51187056	DEL	37893	NRXN1	REPORT	DDDP129722	M	FALSE	0	NotAssessed		#N/A	DEL	51149163	51187056	2:51149163-51187056	37893	LARGE	T	<CN:0>		FALSE	Not Attempted (COVID)	#N/A	#N/A	REPORT	Likely pathogenic	Likely pathogenic	TRUE	Not Assessed
X	19377021	X:19377021	7	7.37844e-05	0	0	0.918	0.285714	trio	X:19377037	DUP	16	PDHA1	REPORT	DDDP112102	F	FALSE	0	NotAssessed		#N/A	DUP	19377021	19377037	X:19377021-19377037	16	SA	T	TCCCTCCCCATAGTTAC		FALSE	Not Attempted (COVID)	#N/A	#N/A	REPORT	Uncertain	Uncertain	FALSE	Not Assessed
1	27099491	1:27099491	6	7.37844e-05	0	0	0.74	0.166667	trio	1:27085012	DUP	14479	ARID1A	REPORT	DDDP119027	F	FALSE	0	NotAssessed		#N/A	DUP	27085008	27099491	1:27085008-27099491	14483	LARGE	G	<DUP>		FALSE	Not Attempted (COVID)	#N/A	#N/A	REPORT	Likely pathogenic	Likely pathogenic	TRUE	Not Assessed
16	30976095	16:30976095	12	7.37844e-05	NA	NA	0.898	0	proband_only	NA	UNK	#N/A	SETD1A	REPORT	DDDP128385	M	FALSE	0	NotAssessed		16:30976130	DUP	30976113	30976130	16:30976112-30976130	18	IF	A	AATCCTCTTCCTCCTCGTC	Very hard to tell if IF/OOF due to repeat. Fairly certain the read has been shifted very far 5' when it should have split at the base indicated in 5' position.	FALSE	PCR fail	TCTTCTCTCTCAGGGCTGGG	TCCAGCACCACTTCAACCTC	REPORT	Pathogenic	Likely pathogenic	TRUE	Not Assessed
12	46244106	12:46244106	12	0.000147569	0	0	0.786	0	trio	NA	UNK	#N/A	ARID2	REPORT	DDDP126884	M	FALSE	0	TRUE	292484	#N/A	SEGDUP	46244107	chr6:11018043	12:46244107-chr6:11018043	#N/A	#N/A	T	#N/A	Variant was reported in one sibling, but not the other (this is unreported sibling).	TRUE	Validated	#N/A	#N/A	REPORT	Pathogenic	Likely pathogenic	TRUE	Pathogenic
3	41278194	3:41278194	5	7.37844e-05	0	0	0.774	0.2	trio	3:41278078	DUP	116	CTNNB1	REPORT	DDDP123653	F	FALSE	0	TRUE		#N/A	DUP	41278074	41278194	3:41278074-41278194	120	LARGE	#N/A	#N/A	Unsure of exact variant class, potentially a duplication.	FALSE	Capillary Sequencing fail	AGGAATGAAGGTGTGGGTAAG	GAGAGGAAAGAACAAGCTGCC	REPORT	Pathogenic	Likely pathogenic	TRUE	Not Assessed
21	34924689	21:34924689	6	7.37844e-05	NA	NA	0.8	0	proband_only	21:34924641	DUP	48	SON	REPORT	DDDP133056	F	FALSE	0	NotAssessed		#N/A	DUP	34924627	34924651	21:34924627-34924651	24	IF	A	ACGCTCTATGATGTCAGCCTACGAG	Unsure if real or potentially mosaic. Is a duplication of unknown size of an ~20p repetitive sequence. Has a reciprocal DEL in gnomAD.	FALSE	No DNA	ATCATAGACCGGTCAGCAGC	ACAGGATAGCACCCAGGTCC	REPORT	Uncertain	Uncertain	FALSE	Likely benign
11	44331283	11:44331283	5	0.000147569	NA	NA	0.82	0	proband_only	11:44331304	DEL	21	ALX4	REPORT	DDDP114388	M	FALSE	0	NotAssessed		#N/A	DEL	44331271	44331304	11:44331271-44331304	33	IF	GGGCTGCGGCTGCTGCTGCTGCGGCTGCGGCTGC	G	Slightly unsure of breakpoints due to low coverage/repeats but high enough confidence not to exclude. Homozygous "A" variant in proband helps.	FALSE	PCR fail	CATGGACGCCTACTACAGCC	GCAAGCCACCAGTTTCAAGG	REPORT	Uncertain	Likely benign	FALSE	Not Assessed
X	153296151	X:153296151	5	0.000147569	NA	NA	0.956	0	proband_only	X:153296122	DEL	29	MECP2	REPORT	DDDP137380	F	FALSE	0	NotAssessed		#N/A	DEL	153296122	153296151	X:153296122-153296151	29	OOF	AGGGGTGGGAGCAGTGGCACGGGGGCCTTT	A	Patient has another variant ~50bp upstream reported in DECIPHER. They are on the same haplotype (I phased them). Has a 4bp homology.	FALSE	PCR fail	TCAAGGAAGTGGTGAAGCCC	CCTCCCCTCGGTGTTTGTAC	REPORT	Uncertain	Likely pathogenic	FALSE	Not Assessed
2	230678710	2:230678710	8	7.37844e-05	NA	NA	0.854	0	proband_only	NA	UNK	#N/A	TRIP12	REPORT	DDDP137518	M	FALSE	0	NotAssessed		#N/A	DEL	230678710	230683864	2:230678710-230683864	5154	LARGE	A	<CN:0>	Likely an insertion of an inversion (chr2:230674948-230674684) inside of a deletion.	TRUE	Validated	TCATCTGGCGTGATACTCTGG	TGACAACGTACTTCTCTGTGG	REPORT	Likely pathogenic	Likely pathogenic	TRUE	Not Assessed
X	19377092	X:19377092	16	7.37844e-05	NA	NA	0.904	0.375	proband_only	X:19377174	DUP	82	PDHA1	REPORT	DDDP109810	F	FALSE	0	NotAssessed		X:19377175	DUP	19377092	19377175	X:19377092-19377175	83	LARGE	C	CTCAAGGACAGGATGGTGAACAGCAATCTTGCCAGTGTGGAAGAACTAAAGGTACAGTCACTTGTTCATGGTGGTTTGAAGGTT	Is heterozygous X in female proband, but both genes have X-linked dom associated disorders	TRUE	Validated	GCTTTGCCACTGTGATGGTG	TGGTATGCCCCTTTGTTTCAG	REPORT	Uncertain	Likely pathogenic	FALSE	Not Assessed
6	42977068	6:42977068	9	7.37844e-05	0	0	0.672	0	trio	NA	UNK	#N/A	PPP2R5D	REPORT	DDDP122070	M	FALSE	0	TRUE		#N/A	DUP	42973158	42977069	6:42973158-42977069	3911	LARGE	A	<DUP>	Is a duplication with a 14bp INS (TACCTGGAACAATG) at the breakpoint	FALSE	Primer design fail	ACCTCTGTCTCCTCCAAAGC	CAACATGCAGGGGACATCAG	REPORT	Uncertain	Uncertain	FALSE	Uncertain
1	8418640	1:8418640	11	0.000147569	NA	NA	0.928	0	proband_only	1:8418655	DUP	15	RERE	REPORT	DDDP136401	F	FALSE	9.70893e-06	NotAssessed		1:8418700	DUP	8418656	8418685	1:8418656-8418685	29	UNK	C	CTCCCGCTCTCGGATCTCCCGCTCCCGGAG	Is a dup of a 14bp repeat with varying levels of sequence homology between repeats. Very hard to tell actual breakpoint and true length due to the repeat.	TRUE	Validated	CAACCACCATTGCTGCTGTG	TCAGGGTAGCTCATCTCGGG	REPORT	Uncertain	Likely pathogenic	FALSE	Not Assessed
7	42007497	7:42007497	8	0.000147569	1	0	0.816	0	trio	NA	UNK	#N/A	GLI3	REPORT	DDDP135140	F	FALSE	0	TRUE		#N/A	SEGDUP	42007497	chr6:11018043	7:42007497-chr6:11018043	#N/A	#N/A	G	#N/A	Insertion of piece of Chr6: (somewhere around 11,017,872-11,018,309). No reads from other side of insertion as likely not picked up by exome capture.	TRUE	Validated	GGTTTCTCCTGGCTTGCAAA	TGGAATTGGGGCTAACTGGA	REPORT	Pathogenic	Likely pathogenic	TRUE	Not Assessed
X	153296117	X:153296117	10	0.000221353	1	1	0.906	0	trio	NA	UNK	#N/A	MECP2	REPORT	DDDP113970	F	FALSE	0	TRUE		#N/A	CMPLX_DEL	153296075	153296117	X:153296075-153296117	30	IF	GGCTGGTGGGGTCCTCGGAGCTCTCGGGCTCAGGTGGAGGTGG	GCTCAAGTCCTCA	Insertion contains an in-frame stop codon.	FALSE	PCR fail	ATGTCTTTGCGCTCTCCCTC	TCAAGGAAGTGGTGAAGCCC	REPORT	Pathogenic	Likely pathogenic	TRUE	Pathogenic
X	152981015	X:152981015	8	7.37844e-05	0	0	0.854	0.25	trio	X:152762040	DEL	218975	BCAP31;SLC6A8	REPORT	DDDP125441	M	FALSE	0	TRUE		#N/A	DEL	152762040	152981015	X:152762040-152981015	218975	LARGE	C	<CN:0>	Hemizygous in male proband	FALSE	Primer design fail	GAAAGGAAGATGCAGGGCTG	TTGCCCTAGTGTCCGCTAAA	REPORT	Pathogenic	Likely pathogenic	TRUE	Not Assessed
X	119669716	X:119669716	8	7.37844e-05	NA	NA	0.696	0	proband_only	repeats	INS_SVA_F_SINE_Homo	#N/A	CUL4B	REPORT	DDDP134907	M	FALSE	0	NotAssessed		#N/A	INS_ALU	119669716	119669716	X:119669703-119669716	#N/A	#N/A	C	<INS:ME:ALU>	Hemizygous in male proband	FALSE	Capillary Sequencing fail	ACTATCACTGTCATCATGCGG	TGGTGGTTGGGAGATCATTGT	REPORT	Pathogenic	Likely pathogenic	TRUE	Not Assessed
X	153296077	X:153296077	9	7.37844e-05	0	0	0.784	0	trio	X:153296121	DEL	44	MECP2	REPORT	DDDP137948	F	FALSE	0	TRUE		X:153296115	DEL	153296072	153296116	X:153296072-153296116	44	OOF	GGGGGCTGGTGGGGTCCTCGGAGCTCTCGGGCTCAGGTGGAGGTG	G	Has a 5bp homology.	FALSE	PCR fail	TCTCCAGTGAGCCTCCTCTG	GAAGGAGCACCACCACCATC	REPORT	Uncertain	Likely pathogenic	FALSE	Not Assessed
8	144900359	8:144900359	11	7.37844e-05	NA	NA	0.864	0	proband_only	8:145065033	DUP	164674	PUF60	REPORT	DDDP122000	M	FALSE	0	NotAssessed		8:145065037	DEL	144900359	145065033	8:144900359-145065033	164674	LARGE	T	<CN:0>	Has a 4bp homology.	FALSE	Primer design fail	AAGAGGCGGTGAGATGGAAA	TCGTTTCTCACAAGCAACCG	REPORT	Likely pathogenic	Likely pathogenic	TRUE	Not Assessed
16	89348932	16:89348932	7	7.37844e-05	NA	NA	0.844	0	proband_only	16:89352134	DUP	3202	ANKRD11	REPORT	DDDP106809	M	FALSE	0	NotAssessed		16:89352138	DUP	89348932	89352134	16:89348932-89352134	3202	LARGE	G	<DUP>	Has a 4bp homology	FALSE	Capillary Sequencing fail	TCTTTCTTGGCTCGCTCTCG	GTCTGGTTTCCTCCTGCCTG	REPORT	Likely pathogenic	Likely benign	FALSE	Not Assessed
12	116534532	12:116534532	19	0.000147569	0	NA	0.86	0	duo_mum	repeats	INS_LTR66_ERV3_Homo	#N/A	MED13L	REPORT	DDDP129835	F	FALSE	0	TRUE		12:116545298	DEL	116534532	116545298	12:116534532-116545298	10766	LARGE	T	<CN:0>	Has a 4bp homology	TRUE	Validated	ATAAGCTGTTCACCCACCCA	TTTGTGTCTCTCCCTAGCCA	REPORT	Likely pathogenic	Likely pathogenic	TRUE	Likely pathogenic
2	230656746	2:230656746	16	7.37844e-05	0	0	0.796	0.0625	trio	2:230656784	DEL	38	TRIP12	REPORT	DDDP114695	F	FALSE	0	TRUE		2:230656776	DEL	230656743	230656781	2:230656743-230656781	38	OOF	CCTGTGTCTTACATTTCCTGAATTTAGGAACTGAGCAGC	C	Has a 3bp homology.	FALSE	PCR fail	TGCCGTACTGCCTGATACAC	TCTGGTAAGGTACTATATTCCCACC	REPORT	Likely pathogenic	Uncertain	FALSE	Not Assessed
2	45169368	2:45169368	5	0.000221353	NA	NA	0.752	0	proband_only	2:45169416	DEL	48	SIX3	REPORT	DDDP136021	M	FALSE	3.70432e-05	NotAssessed		2:45169384	DEL	45169352	45169400	2:45169352-45169400	48	IF	GGTGCGGGAGGCGGCGGCGGCGCGGGAGGCGGCAGCGGCGGCGGGAACG	G	Has a 16bp homology.	TRUE	Validated	CGTGTTTGTTGATGGCCTCG	CCTCCTCTTCCTCCCCTCTC	REPORT	Likely benign	Likely benign	FALSE	Not Assessed
16	86602109	16:86602109	6	0.000147569	NA	NA	0.65	0	proband_only	16:86602130	DEL	21	FOXC2	REPORT	DDDP125411	M	FALSE	0	NotAssessed		16:86602117	DEL	86602096	86602117	16:86602096-86602117	21	IF	GGGCCACCACCACCAGCACCAC	G	Has a 13bp homology. Note: Is in gnomAD but fails their RF/AC0 filters	FALSE	Capillary Sequencing fail	GGGTCGAGTTCTCAATCCCC	GGGCTACCAGTGCAGCATG	REPORT	Likely benign	Likely benign	FALSE	Uncertain
12	49445120	12:49445120	11	0.000368922	NA	NA	0.79	0.181818	proband_only	12:49445147	DEL	27	KMT2D	REPORT	DDDP111581	M	FALSE	9.69688e-05	NotAssessed		12:49445134	DEL	49445107	49445134	12:49445107-49445134	27	IF	GTGGCTCCTCAGGCACAGCGCATAGGCA	G	has a 12bp homology.	TRUE	Validated	GAGGAGTCACCCCTGTTGC	CTCCTCAGGGGGCTTTTCAG	REPORT	Likely benign	Likely benign	FALSE	Not Assessed
9	109687876	9:109687876	7	0.000147569	NA	NA	0.904	0	proband_only	9:109687858	DEL	18	ZNF462	REPORT	DDDP104694	M	FALSE	6.40416e-05	NotAssessed		#N/A	DEL	109687858	109687876	9:109687858-109687876	18	IF	ACAGCCACAGCCACTGCAG	A	Has 13bp homology	FALSE	No DNA	GCCCCTCGAATTTTGGCAAG	TCACACGGGTACAACGTCAG	REPORT	Likely benign	Likely benign	FALSE	Likely benign
X	20213057	X:20213057	6	7.37844e-05	NA	NA	0.832	0	proband_only	X:20213972	DUP	915	RPS6KA3	REPORT	DDDP116037	M	FALSE	0	NotAssessed		#N/A	DUP	20213057	20213973	X:20213057-20213973	916	LARGE	C	<DUP>	Duplication of an exon that is inframe (so would just result in two copies of the same exon without frameshift).	FALSE	No DNA	AGGGCCTATCCTTCCTACCC	GCTTCGGGGAAAAGAACAGC	REPORT	Pathogenic	Likely pathogenic	TRUE	Pathogenic
X	71788727	X:71788727	7	7.37844e-05	0	0	0.818	0	trio	X:71788754	DUP	27	HDAC8	REPORT	DDDP108625	F	FALSE	0	FALSE		#N/A	DUP	71788727	71788754	X:71788727-71788754	27	SA	T	TAACTATCCTAATAATAACAGAGAGAAC	Duplicates the entire splice acceptor. Has a 2bp homology.	FALSE	PCR fail	CCTCTTGGCTGACCTTCTGG	TTTCTTCTCAGACTGCTGGC	REPORT	Pathogenic	Likely pathogenic	TRUE	Pathogenic
3	47205402	3:47205402	8	7.37844e-05	NA	NA	0.904	0	proband_only	3:47205426	DEL	24	SETD2	REPORT	DDDP129193	M	FALSE	1.98499e-05	NotAssessed		#N/A	DEL	47205395	47205419	3:47205395-47205419	24	start_lost	TGCGGCTGCAGCTGCTTCATCGGGA	T	Deletes an alternate start codon. Unsure of contribution.	TRUE	Validated	TGTGAGGGTGAGAGGGAGAG	CCACCGTGGGCCTGTTAC	REPORT	Uncertain	Likely benign	FALSE	Not Assessed
6	157517356	6:157517356	6	7.37844e-05	NA	NA	0.916	0.166667	proband_only	repeats	INS_AluYa5_SINE1/7SL_Homo	#N/A	ARID1B	REPORT	DDDP114511	M	FALSE	0	NotAssessed		#N/A	DEL	157517114	157517357	6:157517114-157517357	243	LARGE	G	<CN:0>	Deletes a portion of exon.	FALSE	PCR fail	CTGACACTCACCTGGTGACC	AGAGCACATCTTGGCTCCAC	REPORT	Uncertain	Likely pathogenic	FALSE	Not Assessed
X	153295994	X:153295994	22	7.37844e-05	0	0	0.88	0	trio	X:153296336	CMPLX_DEL.INS_CCACTTCCTT	-332	MECP2	REPORT	DDDP114443	F	FALSE	0	TRUE		X:153296336	CMPLX_DEL	153295992	153296318	X:153295992-153296318	326	LARGE	G	<CN:0>	Also appears to have a 6bp DEL immediately after the 5' breakpoint	TRUE	Validated	ACAATGTCTTTGCGCTCTCC	AGGAGACCGTACTCCCCATC	REPORT	Likely pathogenic	Likely pathogenic	TRUE	Pathogenic
7	19156701	7:19156701	14	0.000221353	NA	NA	0.632	0	proband_only	NA	UNK	#N/A	TWIST1	REPORT	DDDP119833	F	FALSE	0	NotAssessed		#N/A	DUP	19156662	19156701	7:19156662-19156701	39	IF	T	TGCTGCTGCCGCCGCCGCCGCCCGCGCCGCCGCCGCCGCC	~30bp DUP. Hard to tell due to repeats. Size is likely not exact, but frame is correct as is just an insert of the same GCC repeat.	FALSE	Capillary Sequencing fail	TGAGCAACAGCGAGGAAGAG	AGCTTGCCATCTTGGAGTCC	REPORT	Uncertain	Uncertain	FALSE	Not Assessed
20	6759131	20:6759131	18	7.37844e-05	NA	NA	0.73	0	proband_only	20:6761344	CMPLX_DEL.INS_CTAACC	-2207	BMP2	REPORT	DDDP138251	M	FALSE	0	NotAssessed		20:6761344	CMPLX_DEL	6759131	6761344	20:6759131-6761344	2213	LARGE	T	<CN:0>	~2.2kbp deletion. Accompianied by a 7bp INS of CTAACCC.	TRUE	Validated	ACAATAGCAGTTTCCATCACCG	TAGTGGGTAGTTGTGGGTGC	REPORT	Pathogenic	Likely pathogenic	TRUE	Not Assessed
X	128723858	X:128723858	14	7.37844e-05	NA	NA	0.772	0	proband_only	X:128723869	CMPLX_DEL.INS_AAGAGTTCTCGAAGAA	5	OCRL	REPORT	DDDP130465	F	FALSE	0	NotAssessed		X:128723869	CMPLX_DEL	128723858	128723869	X:128723858-128723869	5	OOF	TTCCGTTACTTG	TAAGAGTTCTCGAAGAA		TRUE	Validated	CAAAACCTCAGGGCTGGAGG	TGAGTGGACAGGGACCAAAC	REPORT	Pathogenic	Likely pathogenic	TRUE	Uncertain
2	200246322	2:200246322	18	7.37844e-05	0	0	0.736	0.222222	trio	2:200242509	CMPLX_DEL.INS_TCTATCATGTTGTGTCT	-3796	SATB2	REPORT	DDDP105307	M	TRUE	0	TRUE		#N/A	CMPLX_DEL	200242509	200246322	2:200242509-200246322	3813	LARGE	G	<CN:0>		TRUE	Validated	TGCAGGAAGAGGGAAGAAGG	TGCAGGAAGAGGGAAGAAGG	REPORT	Pathogenic	Pathogenic	TRUE	Likely pathogenic
2	200137304	2:200137304	5	7.37844e-05	0	0	0.688	0	trio	2:200140257	CMPLX_DEL.INS_TG	-2951	SATB2	REPORT	DDDP102071	F	FALSE	0	TRUE		#N/A	CMPLX_DEL	200137305	200140258	2:200137305-200140258	2953	LARGE	A	<CN:0>		TRUE	Validated	CAAGGCGATGTCTGATTCGG	CATCCACACTCTTTCGGCTC	REPORT	Pathogenic	Likely pathogenic	TRUE	Likely pathogenic
21	34925704	21:34925704	7	7.37844e-05	NA	NA	0.92	0	proband_only	21:34925680	DEL	24	SON	REPORT	DDDP133335	F	FALSE	5.97158e-05	NotAssessed		#N/A	DEL	34925680	34925704	21:34925680-34925704	24	IF	AACTGTCCTGGAGCCTTCGGTTGTG	A		TRUE	Validated	TGCTCTGAGACTGTGACAGC	AGAGCCTCAGGACATGTTGC	REPORT	Likely benign	Likely benign	FALSE	Uncertain
2	200136988	2:200136988	7	7.37844e-05	0	0	0.81	0	trio	2:200137078	DEL	90	SATB2	REPORT	DDDP111176	M	TRUE	0	TRUE		2:200137076	DEL	200136987	200137076	2:200136987-200137076	89	LARGE	CCTCAGCCTCCACTTTGTACATCTCCTCGGAGCCTTCCTCGCTGTCGTTCTCCTCTGACTCGGTCAGCAGCTCCTCGTCCTTATATTCAG	C		TRUE	Validated	GAGCCGAAAGAGTGTGGATG	TCCTAGTCTGTCATGGGCAG	REPORT	Pathogenic	Pathogenic	TRUE	Pathogenic
X	153296089	X:153296089	11	7.37844e-05	0	0	0.862	0.363636	trio	X:153296277	DEL	188	MECP2	REPORT	DDDP112981	F	TRUE	0	TRUE		X:153296272	DEL	153296089	153296272	X:153296089-153296272	183	LARGE	T	<CN:0>		TRUE	Validated	ACAGGCTCCTCTCTGTTTGG	ATCTGTGCAGGAGACCGTAC	REPORT	Pathogenic	Likely pathogenic	TRUE	Pathogenic
X	153296078	X:153296078	12	7.37844e-05	0	0	0.822	0	trio	X:153296269	DEL	191	MECP2	REPORT	DDDP125174	F	FALSE	0	TRUE		X:153296267	DEL	153296076	153296267	X:153296076-153296267	191	LARGE	G	<CN:0>		FALSE	Capillary Sequencing fail	TCTCCAGTGAGCCTCCTCTG	GAAGGAGCACCACCACCATC	REPORT	Uncertain	Likely pathogenic	FALSE	Not Assessed
5	149753838	5:149753838	6	7.37844e-05	NA	NA	0.766	0	proband_only	5:149754281	DEL	443	TCOF1	REPORT	DDDP137990	M	FALSE	0	NotAssessed		#N/A	DEL	149753824	149754267	5:149753824-149754267	443	LARGE	C	<CN:0>		FALSE	PCR fail	ATTCTCCAGGTCAGAGCTGC	CCTCACTGTCCGATTCCTCG	REPORT	Likely benign	Likely pathogenic	FALSE	Benign
X	153296226	X:153296226	18	7.37844e-05	0	0	0.882	0.166667	trio	X:153295572	DEL	654	MECP2	REPORT	DDDP117674	F	FALSE	0	TRUE		#N/A	DEL	153295572	153296226	X:153295572-153296226	654	LARGE	A	<CN:0>		FALSE	PCR fail	TGCCTGGTCAACAGCTTGTC	GAAGTGGTGAAGCCCCTGC	REPORT	Likely pathogenic	Likely pathogenic	TRUE	Likely pathogenic
7	151876925	7:151876925	7	7.37844e-05	NA	NA	0.798	0	proband_only	7:151878902	DEL	1977	KMT2C	REPORT	DDDP100602	F	FALSE	0	NotAssessed		7:151878899	DEL	151876922	151878899	7:151876922-151878899	1977	LARGE	A	<CN:0>		TRUE	Validated	ACCACACCCAGCTCTGTTTC	AGAACAAACTGCAAAAGGCCC	REPORT	Likely pathogenic	Likely pathogenic	TRUE	Uncertain
5	88024461	5:88024461	7	7.37844e-05	0	0	0.822	0.285714	trio	5:88027583	DEL	3122	MEF2C	REPORT	DDDP113711	M	TRUE	0	TRUE		5:88027577	DEL	88024461	88027577	5:88024461-88027577	3116	LARGE	A	<CN:0>		TRUE	Validated	CTGAACCAAGGTGAAGAGCG	GGTATGGCAATCCCCGAAAC	REPORT	Pathogenic	Pathogenic	TRUE	Likely pathogenic
X	41519811	X:41519811	6	7.37844e-05	NA	NA	0.8	0	proband_only	X:41526657	DEL	6846	CASK	REPORT	DDDP136325	F	FALSE	0	NotAssessed		X:41526655	DEL	41519811	41526655	#N/A	6844	LARGE	T	<CN:0>		FALSE	PCR fail	TTGAGAGGCCAAGGCAGAAG	GCAACGCATTCCTGTCACTG	REPORT	Likely pathogenic	Likely pathogenic	TRUE	Not Assessed
10	131750927	10:131750927	12	7.37844e-05	NA	NA	0.826	0	proband_only	10:131757932	DEL	7005	EBF3	REPORT	DDDP113140	M	FALSE	0	NotAssessed		10:131757931	DEL	131750927	131757931	10:131750927-131757931	7004	LARGE	G	<CN:0>		TRUE	Validated	TAATCACGCTCGTGCAAAGC	GTGCGGTTGCTGCTCCTG	REPORT	Pathogenic	Likely pathogenic	TRUE	Not Assessed
8	117859896	8:117859896	8	7.37844e-05	0	1	0.93	0	trio	8:117859918	DUP	22	RAD21	REPORT	DDDP121237	M	FALSE	0	TRUE		8:117859918	DUP	117859896	117859918	8:117859896-117859918	22	OOF	C	CTGATAGATTCAGCTCCAGTTTT		FALSE	Capillary Sequencing fail	CACTAGCTATAATGCTTCTAGCTCC	CTCTAACACTGGGAAATTACGTTTC	REPORT	Pathogenic	Likely pathogenic	TRUE	Likely pathogenic
12	48369847	12:48369847	10	7.37844e-05	0	0	0.676	0.4	trio	12:48369802	DUP	45	COL2A1	REPORT	DDDP110660	M	TRUE	0	TRUE		#N/A	DUP	48369794	48369847	12:48369794-48369847	53	LARGE	G	GGGGCCAGGGATTCCATTAGCACCATCTTTGCCAGAGGGACCGACGGGGCCAGG		TRUE	Validated	AAGGAAACCACAGCACCATG	GGGTTCCATGACTGAGCATG	REPORT	Pathogenic	Pathogenic	TRUE	Pathogenic
17	48272545	17:48272545	6	7.37844e-05	NA	NA	0.914	0	proband_only	17:48300655	DUP	28110	COL1A1	REPORT	DDDP128253	M	FALSE	0	NotAssessed		#N/A	DUP	48272545	48300658	17:48272545-48300658	28113	LARGE	A	<DUP>		FALSE	Primer design fail	CACCAGTGTCTCCTTTGCTG	TCGTGTCGGCAATTTACCATC	REPORT	Pathogenic	Uncertain	FALSE	Uncertain
7	69363581	7:69363581	9	7.37844e-05	NA	NA	0.854	0	proband_only	7:69399686	DUP	36105	AUTS2	REPORT	DDDP114032	M	FALSE	0	NotAssessed		7:69399686	DUP	69363581	69399686	7:69363581-69399686	36105	LARGE	A	<DUP>		FALSE	Primer design fail	CCATTTTGCACGTGGTCTCA	CGTACCTTGTTTGCACCACA	REPORT	Likely pathogenic	Uncertain	FALSE	Not Assessed
X	53439170	X:53439170	6	7.37844e-05	0	0	0.804	0	trio	NA	UNK	#N/A	SMC1A	REPORT	DDDP138363	F	FALSE	0	FALSE		#N/A	INSERTION	53439170	53439170	X:53439170-53439170	9	IF	A	AAGCGGCCTC		FALSE	Capillary Sequencing fail	AAGTCAGCAGATGTCAGCCC	AGGATCTGTGGGGCATTACG	REPORT	Pathogenic	Likely pathogenic	TRUE	Likely pathogenic
22	19748646	22:19748646	7	0.000221353	NA	NA	0.818	0	proband_only	NA	UNK	#N/A	TBX1	REPORT	DDDP130731	M	FALSE	0	NotAssessed		#N/A	DEL	19748450	19748646	22:19748450-19748646	196	LARGE	C	<CN:0>		FALSE	Primer design fail	CAGCACGTGGGGAGGGTC	TCTAGTCCATTGTCTCCGCG	REPORT	Uncertain	Uncertain	FALSE	Not Assessed
X	153296083	X:153296083	20	7.37844e-05	0	0	0.852	0.05	trio	NA	UNK	#N/A	MECP2	REPORT	DDDP100123	F	FALSE	0	TRUE		#N/A	TRANSLOCATION	153296084	chr2:1679343	X:153296084-chr2:1679343	#N/A	#N/A	G	#N/A		TRUE	Validated	ACAGGCTCCTCTCTGTTTGG	GGTCAAGGAAGTGGTGAAGC	REPORT	Likely pathogenic	Likely pathogenic	TRUE	Not Assessed
16	89390758	16:89390758	8	7.37844e-05	NA	NA	0.898	0	proband_only	16:89390774	CMPLX_DEL.INS_GCACGT	-10	ANKRD11	UNCERTAIN CONSEQUENCE	DDDP122864	F	FALSE	0	NotAssessed		16:89390774	CMPLX_DEL	89390758	89390774	16:89390758-89390774	16	INTRONIC	GAGGGAAAAAGCCAGGA	AGCACGT		#N/A	#N/A	#N/A	#N/A	DNR	#N/A	#N/A	#N/A	#N/A
1	103354131	1:103354131	6	0.000147569	NA	NA	0.906	0	proband_only	NA	UNK	#N/A	COL11A1	UNCERTAIN CONSEQUENCE	DDDP136978	F	FALSE	#N/A	#N/A		#N/A	PPG	#N/A	#N/A	#N/A	#N/A	#N/A	#N/A	#N/A	Variant type/consequence uncertain. Evidence in downstream/upstream exons for PPG evidence but sequence blat of SRs doesn't resolve.	#N/A	#N/A	#N/A	#N/A	#N/A	#N/A	#N/A	#N/A	#N/A
5	92920725	5:92920725	6	0.000147569	0	0	0.892	0	trio	NA	UNK	#N/A	NR2F1	UNCERTAIN CONSEQUENCE	DDDP135910	F	FALSE	#N/A	#N/A		#N/A	UNKNOWN	#N/A	#N/A	#N/A	#N/A	#N/A	#N/A	#N/A	Unsure of variant class but doesn't affect coding sequence	#N/A	#N/A	#N/A	#N/A	#N/A	#N/A	#N/A	#N/A	#N/A
7	5568791	7:5568791	5	0.000147569	NA	NA	0.774	0	proband_only	NA	UNK	#N/A	ACTB	UNCERTAIN CONSEQUENCE	DDDP125418	M	FALSE	0	#N/A		#N/A	DEL	5568350	5568791	7:5568350-5568791	441	INTRONIC	T	<CN:0>	Perfectly corresponds to an intron.	#N/A	#N/A	#N/A	#N/A	#N/A	#N/A	#N/A	#N/A	#N/A
12	46123448	12:46123448	6	7.37844e-05	NA	NA	0.65	0	proband_only	12:46123457	DUP	9	ARID2	UNCERTAIN CONSEQUENCE	DDDP110041	F	FALSE	0	#N/A		#N/A	DUP	46123448	46123457	12:46123448-46123457	9	IF	G	GCGCCGCCGC	More like an STR of 3bp unit	#N/A	#N/A	#N/A	#N/A	#N/A	#N/A	#N/A	#N/A	#N/A
3	183873594	3:183873594	19	7.37844e-05	NA	NA	0.806	0	proband_only	3:183879754	CMPLX_DEL.INS_TGTAAT	-6154	DVL3	UNCERTAIN CONSEQUENCE	DDDP130049	F	FALSE	0	#N/A		3:183879754	DEL	183873593	183879754	3:183873593-183879754	6161	LARGE	G	<CN:0>	Likley deletes only intronic sequence.	#N/A	#N/A	#N/A	#N/A	#N/A	#N/A	#N/A	#N/A	#N/A
X	17394225	X:17394225	7	0.000368922	NA	NA	0.792	0	proband_only	X:17394189	DUP	36	NHS	UNCERTAIN CONSEQUENCE	DDDP124207	F	FALSE	0	#N/A		#N/A	DUP	17394178	17394214	X:17394178-17394214	36	IF	C	CCGGAGGCGGCGCCCGCAGCCGGCGAGGCGTCCTCGG	heterozygous in a female proband	#N/A	#N/A	#N/A	#N/A	#N/A	#N/A	#N/A	#N/A	#N/A
22	51135968	22:51135968	6	0.000368922	NA	NA	0.626	0	proband_only	NA	UNK	#N/A	SHANK3	UNCERTAIN CONSEQUENCE	DDDP110041	F	FALSE	0	#N/A		#N/A	DEL	51135968	51135991	22:51135968-51135991	23	SA	CTGTATTCGAATTCGAGCTCGGTT	C	Deletes a non-canonical SA but adds back a canonical one. Is homozygous	#N/A	#N/A	#N/A	#N/A	#N/A	#N/A	#N/A	#N/A	#N/A
17	57697485	17:57697485	9	0.000221353	NA	NA	0.916	0	proband_only	17:57692737	DEL	4748	CLTC	UNCERTAIN CONSEQUENCE	DDDP137744	M	FALSE	0	#N/A	307096; 307097	#N/A	DEL	57692737	57697485	17:57692737-57697485	4748	LARGE	T	<CN:0>	Deletes 5' UTR	#N/A	#N/A	#N/A	#N/A	#N/A	#N/A	#N/A	#N/A	#N/A
17	57697485	17:57697485	12	0.000221353	NA	NA	0.874	0	proband_only	17:57692737	DEL	4748	CLTC	UNCERTAIN CONSEQUENCE	DDDP137745	F	FALSE	0	#N/A	307095; 307097	#N/A	DEL	57692737	57697485	17:57692737-57697485	4748	LARGE	T	<CN:0>	Deletes 5' UTR	#N/A	#N/A	#N/A	#N/A	#N/A	#N/A	#N/A	#N/A	#N/A
5	176639205	5:176639205	8	7.37844e-05	NA	NA	0.852	0	proband_only	5:176639233	CMPLX_DEL.INS_GTGCT	-23	NSD1	UNCERTAIN CONSEQUENCE	DDDP111301	M	FALSE	0	#N/A		#N/A	COMPLEX	176639205	176639233	5:176639205-176639233	23	#N/A	ATCTAAATGTGATAAAAAAAAAAAAATTG	AGTGTC	Completely intronic.	#N/A	#N/A	#N/A	#N/A	#N/A	#N/A	#N/A	#N/A	#N/A
17	38245456	17:38245456	5	7.37844e-05	NA	NA	0.864	0	proband_only	17:38245440	DUP	16	THRA	UNCERTAIN CONSEQUENCE	DDDP135783	F	FALSE	0	#N/A		#N/A	DUP	38245440	38245449	17:38245440-38245449	9	#N/A	C	CGCCCCTCTT	Completely intronic.	#N/A	#N/A	#N/A	#N/A	#N/A	#N/A	#N/A	#N/A	#N/A
3	25638253	3:25638253	5	7.37844e-05	0	0	0.862	0.2	trio	3:25638317	DEL	64	RARB	UNCERTAIN CONSEQUENCE	DDDP111769	F	FALSE	0	#N/A		#N/A	DEL	25638254	25638313	3:25638254-25638313	59	LARGE	ATATATATACTCCTCACTGTGTAACTTACCTAGAAATACAAACTTTTCCAATTTTAAAAA	A	60bp DEL of the 3' UTR of RARB. Unsure of contribution.	#N/A	#N/A	#N/A	#N/A	#N/A	#N/A	#N/A	#N/A	#N/A
8	117861300	8:117861300	5	0.000221353	NA	NA	0.864	0	proband_only	8:117861305	DEL	5	RAD21	UNCERTAIN CONSEQUENCE	DDDP119635	M	FALSE	0.00653915	#N/A		#N/A	DEL	117861296	117861301	8:117861296-117861301	5	INTRONIC	GACAAA	G		#N/A	#N/A	#N/A	#N/A	#N/A	#N/A	#N/A	#N/A	#N/A
X	47435646	X:47435646	7	0.000295138	NA	NA	0.862	0	proband_only	X:47435639	DEL	7	SYN1	UNCERTAIN CONSEQUENCE	DDDP111916	F	FALSE	0.0198276	#N/A		#N/A	DEL	47435639	47435646	X:47435639-47435646	7	INTRONIC	AGACAAAG	A		#N/A	#N/A	#N/A	#N/A	#N/A	#N/A	#N/A	#N/A	#N/A
19	46443071	19:46443071	7	7.37844e-05	NA	NA	0.764	0	proband_only	19:46443056	DEL	15	NOVA2	UNCERTAIN CONSEQUENCE	DDDP138997	M	FALSE	0	#N/A		#N/A	DEL	46443056	46443071	19:46443056-46443071	15	UTR	GGAGGAGGAGAGGGAA	G		#N/A	#N/A	#N/A	#N/A	#N/A	#N/A	#N/A	#N/A	#N/A
1	245027704	1:245027704	6	7.37844e-05	NA	NA	0.864	0	proband_only	1:245027681	DEL	23	HNRNPU	UNCERTAIN CONSEQUENCE	DDDP132408	M	FALSE	0	#N/A		#N/A	DEL	245027681	245027704	1:245027681-245027704	23	UTR	TGCTGCGGCTGCTCCTCGGCCCGG	T		#N/A	#N/A	#N/A	#N/A	#N/A	#N/A	#N/A	#N/A	#N/A
19	46273501	19:46273501	5	0.000221353	NA	NA	0.798	0	proband_only	19:46273462	DEL	39	DMPK	UNCERTAIN CONSEQUENCE	DDDP131583	M	FALSE	0	#N/A		#N/A	DEL	46273462	46273501	19:46273462-46273501	39	IF	CCAGCAGCAGCAGCAGCAGCAGCAGCAGCAGCAGCAGCAG	C		#N/A	#N/A	#N/A	#N/A	#N/A	#N/A	#N/A	#N/A	#N/A
X	106882708	X:106882708	13	0.000368922	NA	NA	0.83	0	proband_only	X:106884131	DEL	1423	PRPS1	UNCERTAIN CONSEQUENCE	DDDP135494	M	FALSE	#N/A	#N/A		X:106884129;X:106885592;X:106885720;X:106888404;X:106890835;X:106890999;X:106893167	PPG	#N/A	#N/A	#N/A	#N/A	#N/A	#N/A	#N/A		#N/A	#N/A	#N/A	#N/A	#N/A	#N/A	#N/A	#N/A	#N/A
15	96876492	15:96876492	5	7.37844e-05	NA	NA	0.812	0	proband_only	15:96876499	DUP	7	NR2F2	UNCERTAIN CONSEQUENCE	DDDP127481	M	FALSE	0.000666667	#N/A		#N/A	DUP	96876492	96876499	15:96876492-96876499	7	INTRONIC	C	CGGCGCGG		#N/A	#N/A	#N/A	#N/A	#N/A	#N/A	#N/A	#N/A	#N/A
10	28822455	10:28822455	7	7.37844e-05	NA	NA	0.608	0	proband_only	10:28822443	DUP	12	WAC	UNCERTAIN CONSEQUENCE	DDDP114657	M	FALSE	0	#N/A		#N/A	DUP	28822441	28822453	10:28822441-28822453	12	UTR	T	TGCGCGCCCGCCC		#N/A	#N/A	#N/A	#N/A	#N/A	#N/A	#N/A	#N/A	#N/A
X	133594267	X:133594267	7	7.37844e-05	NA	NA	0.748	0	proband_only	X:133594284	DUP	17	HPRT1	UNCERTAIN CONSEQUENCE	DDDP129509	F	FALSE	0	#N/A		#N/A	DUP	133594267	133594284	X:133594267-133594284	17	UTR	C	CCTCCGCCTCCTCCTCTG		#N/A	#N/A	#N/A	#N/A	#N/A	#N/A	#N/A	#N/A	#N/A
3	9773437	3:9773437	5	0.000221353	NA	NA	0.804	0	proband_only	3:9773461	DUP	24	BRPF1	UNCERTAIN CONSEQUENCE	DDDP101933	F	FALSE	0	#N/A		#N/A	DUP	9773437	9773461	3:9773437-9773461	24	UTR	C	CGCCGCCGCTGCTGCCGCCGCCGCT		#N/A	#N/A	#N/A	#N/A	#N/A	#N/A	#N/A	#N/A	#N/A
18	53146485	18:53146485	6	7.37844e-05	NA	NA	0.85	0	proband_only	18:53146516	DUP	31	TCF4	UNCERTAIN CONSEQUENCE	DDDP105561	M	FALSE	0	#N/A		18:53146516	DUP	53146485	53146516	18:53146485-53146516	31	OOF	A	AAGACCCAATGTCTTCATTGGACTGCTGATGG		#N/A	#N/A	#N/A	#N/A	#N/A	#N/A	#N/A	#N/A	#N/A
10	131762096	10:131762096	5	0.000147569	NA	NA	0.69	0	proband_only	10:131762134	DUP	38	EBF3	UNCERTAIN CONSEQUENCE	DDDP114544	M	FALSE	0	#N/A		#N/A	DUP	131762100	131762138	10:131762100-131762138	38	INTERGENIC	T	TGGCGGCAGGCGGCTGCCCTGGCCGCCCTCGCCCTGCTC		#N/A	#N/A	#N/A	#N/A	#N/A	#N/A	#N/A	#N/A	#N/A
12	116429766	12:116429766	6	7.37844e-05	NA	NA	0.92	0	proband_only	NA	UNK	#N/A	MED13L	UNCERTAIN CONSEQUENCE	DDDP118886	M	FALSE	0	#N/A		#N/A	COMPLEX	116429767	116429768	12:116429767-116429768	2	#NA	CAA	CTTGT		#N/A	#N/A	#N/A	#N/A	#N/A	#N/A	#N/A	#N/A	#N/A
22	24176701	22:24176701	5	0.000221353	NA	NA	0.898	0	proband_only	NA	UNK	#N/A	SMARCB1	UNCERTAIN CONSEQUENCE	DDDP124328	F	FALSE	0.192572	#N/A		#N/A	DEL	24176677	24176700	22:24176678-24176700	22	UTR	GCAACAGGTCATGTTCAATTTCTT	G		#N/A	#N/A	#N/A	#N/A	#N/A	#N/A	#N/A	#N/A	#N/A
