# Supplementary material for: Detecting cryptic clinically relevant structural variation in exome-sequencing data increases diagnostic yield for developmental disorders
Source: Am J Hum Genet. 2021 Oct 8;108(11):2186–94. doi: 10.1016/j.ajhg.2021.09.010 (PMC8595893; doi:10.1016/j.ajhg.2021.09.010)
Supplement: Table S4. Inherited variants identified by InDelible [file mmc4.xlsx]

## Sheet: Key
Table S4. Inherited variants identified by InDelible
This table contains the 10 inherited variants that were not previously identified in DDD probands that were assessed for relevance to patient phenotypes as part of this manuscript.
Header	Description
CHR	chromosome
POS	position
Variant Coordinate	chr + position
True coordinate	position based on actual breakpoints (Breakpoint Left + Breakpoint Right) as determined by manual inspection
ID	ID for this patient
CLINICAL?	Should this variant be sent back to clinicians (YES or DNR [Do Not Report])?
Variant Type	Type of SV. Possible values are: Deletion (DEL), Duplication (DUP), Inversion (INV), Processed Pseudogene (PPG), Mobile Element Insertion (MEI), Segmental Duplication (SEGDUP), Translocation (TRANS), Complex (COMPLEX)
DDG2P	DDG2P annotated gene affected
gnomAD MAF	MAF in gnomAD
Parent of Inheritance	Parent variant is inherited from
Parent Affected (DECIPHER)	Does any parent have a relevant phenotype according to DECIPHER?
Notes	Additional annotation notes during manual curation
Pathogenicity - 1	Pathogenicity of variants reported to clinicians as assessed by senior Clinical Geneticist 1
Pathogenicity - 2	Pathogenicity of variants reported to clinicians as assessed by senior Clinical Geneticist 2
Is Pathogenic?	Did both senior clinical geneticist 1 and 2 assess this variant as at least "Likely pathogenic"?

## Sheet: Inherited Variants
CHR	POS	Variant Coordinate	True Coordinate	ID	CLINICAL?	Variant Type	DDG2P	gnomAD MAF	Parent of Inheritance	Parent Affected (DECIPHER)	Notes	Pathogenicity - 1	Pathogenicity - 2	Is Pathogenic?
1	8421332	1:8421332	1:8421191-8421332	DDDP126320	DNR	Deletion	RERE	0	Mother		Mother has delayed speech and language development but is not flagged with "similar phenotype"	Uncertain	Likely benign	FALSE
20	61452876	20:61452876	20:61452879-61464507	DDDP127597	DNR	Deletion	COL9A3	0	Mother		Deletes 20 exons of COL9A3 - Dominant negative mode…	Benign	Benign	FALSE
11	68157249	11:68157249	11:68157249-68201280	DDDP130009	DNR	Duplication	LRP5	0	Father		Internal duplication of LRP5	Benign	Benign	FALSE
16	764489	16:764489	16:764489-855769	DDDP131336	DNR	Duplication	CCDC78	0	Mother	Mother	Duplicates several genes including CCDC78	Uncertain	Likely benign	FALSE
3	4704124	3:4704124	3:4693792-4704124	DDDP136967	DNR	Deletion	ITPR1	0	Mother		deletes 5 exons of ITPR1	Benign	Benign	FALSE
3	111342630	3:111342630	3:111342625-111342642	DDDP101528	DNR	Deletion	CD96	0	Father		Out of frame DEL. Some low quality frameshift LoFs near here in gnomAD	Uncertain	Likely benign	FALSE
5	127641320	5:127641320	5:127641320-127643533	DDDP135301	DNR	Deletion	FBN2	0	Mother		deletes 2 exons of FBN2	Uncertain	Likely benign	FALSE
19	46278283	19:46278283	19:46278273-46278283	DDDP101594	DNR	Deletion	DMPK	0	Father		Out of frame DEL	Likely benign	Likely benign	FALSE
10	76732377	10:76732377	10:76732372-76732377	DDDP104059	REPORT	Deletion	KAT6B	0	Mother		Out of frame DEL	Likely benign	Likely benign	FALSE
12	65563731	12:65563731	12:65563725-65563748	DDDP126803	DNR	Deletion	LEMD3	0	Mother		Out of frame DEL	Likely benign	Likely benign	FALSE
